# Supplementary material for: Synthesis of triphenylene-fused phosphole oxides via C–H functionalizations
Source: Beilstein J Org Chem. 2020 Mar 27;16:524–9. doi: 10.3762/bjoc.16.48 (PMC7113549; doi:10.3762/bjoc.16.48)
Supplement: File 2 — Crystallographic data for compound 8a. [file Beilstein_J_Org_Chem-16-524-s002.cif]

data_global
_audit_creation_method                  'APEX3 v2016.9-0'

_publ_requested_journal                 ?

_publ_contact_author_name               ?
_publ_contact_author_address            
;
;
_publ_contact_author_email              ?
_publ_contact_author_fax                ?
_publ_contact_author_phone              ?

_publ_section_title                     
;
;
_publ_section_abstract                  
;
;
_publ_section_references                
;
;
_publ_section_comment                   
;
;

data_yoshi60m
_chemical_name_systematic               ?
_chemical_name_common                   ?
_chemical_formula_moiety                ?
_chemical_formula_sum                   'C36 H37 O3 P'
_chemical_formula_iupac                 ?
_chemical_formula_weight                548.62

_chemical_melting_point                 ?

_space_group_crystal_system             monoclinic
_space_group_name_H-M_alt               'P 1 21/n 1'
_space_group_name_Hall                  '-P 2yn'
loop_
    _space_group_symop_operation_xyz
    'x, y, z'
    '-x+1/2, y+1/2, -z+1/2'
    '-x, -y, -z'
    'x-1/2, -y-1/2, z-1/2'

_cell_length_a                          7.5972(2)
_cell_length_b                          23.8844(6)
_cell_length_c                          15.6911(3)
_cell_angle_alpha                       90
_cell_angle_beta                        90.8293(10)
_cell_angle_gamma                       90
_cell_volume                            2846.92(12)
_cell_formula_units_Z                   4
_cell_measurement_reflns_used           7947
_cell_measurement_theta_min             2.5964
_cell_measurement_theta_max             28.2027
_cell_measurement_temperature           100.(2)

_exptl_crystal_description              block
_exptl_crystal_colour                   yellow
_exptl_crystal_size_max                 0.221
_exptl_crystal_size_mid                 0.190
_exptl_crystal_size_min                 0.154
_exptl_crystal_density_diffrn           1.280
_exptl_crystal_density_meas             ?
_exptl_crystal_density_method           'not measured'
_exptl_crystal_F_000                    1168

_exptl_absorpt_coefficient_mu           0.133
_exptl_absorpt_correction_type          'Numerical Mu Calculated'
_exptl_absorpt_process_details          
;
SADABS-2016/2 - Bruker AXS area detector scaling and absorption correction
;
_exptl_absorpt_correction_T_min         0.87
_exptl_absorpt_correction_T_max         0.98

_exptl_special_details                  
;
; 

_diffrn_ambient_temperature             100.(2)

_diffrn_source                          'Incoatec microfocus source'
_diffrn_source_type                     'Bruker D8 Quest'

_diffrn_radiation_type                  MoK\a
_diffrn_radiation_wavelength            0.71073
_diffrn_radiation_monochromator         'Multilayer Mirror'

_diffrn_measurement_device_type         'Photon II CPADs detector'
_diffrn_measurement_method              'phi and omega scans'

_diffrn_detector_area_resol_mean        7.4074

_diffrn_reflns_number                   36188
_diffrn_reflns_av_R_equivalents         0.0725
_diffrn_reflns_av_unetI/netI            0.0599
_diffrn_reflns_theta_min                2.73
_diffrn_reflns_theta_max                28.29
_diffrn_reflns_theta_full               28.29
_diffrn_measured_fraction_theta_max     0.995
_diffrn_measured_fraction_theta_full    0.995
_diffrn_reflns_limit_h_min              -10
_diffrn_reflns_limit_h_max              9
_diffrn_reflns_limit_k_min              -31
_diffrn_reflns_limit_k_max              31
_diffrn_reflns_limit_l_min              -20
_diffrn_reflns_limit_l_max              20

_refine_special_details                 
;
;

_reflns_number_total                    7026
_reflns_number_gt                       5336
_reflns_threshold_expression            'I > 2\s(I)'

_refine_ls_structure_factor_coef        Fsqd
_refine_ls_matrix_type                  full
_refine_ls_R_factor_all                 0.0788
_refine_ls_R_factor_gt                  0.0521
_refine_ls_wR_factor_gt                 0.1011
_refine_ls_wR_factor_ref                0.1137
_refine_ls_goodness_of_fit_ref          1.075
_refine_ls_restrained_S_all             1.075
_refine_ls_number_reflns                7026
_refine_ls_number_parameters            365
_refine_ls_number_restraints            0
_refine_ls_number_constraints           ?
_refine_ls_hydrogen_treatment           constr
_refine_ls_weighting_scheme             calc
_refine_ls_weighting_details            
    'w=1/[\s^2^(Fo^2^)+(0.0324P)^2^+1.9886P] where P=(Fo^2^+2Fc^2^)/3'

_atom_sites_solution_hydrogens          geom
_atom_sites_solution_primary            ?
_atom_sites_solution_secondary          ?

_refine_ls_shift/su_max                 0.000
_refine_ls_shift/su_mean                0.000
_refine_diff_density_max                0.435
_refine_diff_density_min                -0.372
_refine_ls_extinction_method            none
_refine_ls_extinction_coef              ?

loop_
    _atom_type_symbol
    _atom_type_description
    _atom_type_scat_dispersion_real
    _atom_type_scat_dispersion_imag
    _atom_type_scat_source
    C C 0.0033 0.0016 'International Tables Vol C Tables 4.2.6.8 and 6.1.1.4'
    H H 0.0000 0.0000 'International Tables Vol C Tables 4.2.6.8 and 6.1.1.4'
    O O 0.0106 0.0060 'International Tables Vol C Tables 4.2.6.8 and 6.1.1.4'
    P P 0.1023 0.0942 'International Tables Vol C Tables 4.2.6.8 and 6.1.1.4'

_computing_data_collection              'APEX3 (Bruker AXS Inc., 2016)'
_computing_cell_refinement              'SAINT V8.37A (Bruker AXS Inc., 2015)'
_computing_data_reduction               'SAINT V8.37A (Bruker AXS Inc., 2015)'
_computing_structure_solution           'XS, VERSION 2013/1'
_computing_structure_refinement         'SHELXL-2014/7 (Sheldrick, 2014)'
_computing_molecular_graphics           'XP (Bruker AXS Inc., 2016)'
_computing_publication_material         'APEX3 (Bruker AXS Inc., 2016)'

loop_
    _atom_site_type_symbol
    _atom_site_label
    _atom_site_fract_x
    _atom_site_fract_y
    _atom_site_fract_z
    _atom_site_U_iso_or_equiv
    _atom_site_adp_type
    _atom_site_calc_flag
    _atom_site_refinement_flags_adp
    _atom_site_refinement_flags_occupancy
    _atom_site_refinement_flags_posn
    _atom_site_occupancy
    _atom_site_disorder_assembly
    _atom_site_disorder_group
    C C1 0.5817(2) 0.19683(7) 0.23245(11) 0.0132(4) Uani d . . . 1 . .
    C C2 0.5374(2) 0.17979(7) 0.31094(11) 0.0126(4) Uani d . . . 1 . .
    C C3 0.5589(2) 0.22295(7) 0.37861(11) 0.0122(4) Uani d . . . 1 . .
    C C4 0.5176(2) 0.21401(8) 0.46366(11) 0.0147(4) Uani d . . . 1 . .
    H H4 0.4744 0.1786 0.4814 0.018 Uiso calc U . R 1 . .
    C C5 0.5394(2) 0.25649(7) 0.52191(11) 0.0143(4) Uani d . . . 1 . .
    H H5 0.511 0.2499 0.5798 0.017 Uiso calc U . R 1 . .
    C C6 0.6025(2) 0.30940(7) 0.49816(11) 0.0123(3) Uani d . . . 1 . .
    C C7 0.6156(2) 0.35401(7) 0.56217(11) 0.0135(4) Uani d . . . 1 . .
    C C8 0.5838(2) 0.34327(8) 0.64955(11) 0.0151(4) Uani d . . . 1 . .
    H H8 0.5608 0.306 0.6674 0.018 Uiso calc U . R 1 . .
    C C9 0.5854(2) 0.38552(8) 0.70873(11) 0.0152(4) Uani d . . . 1 . .
    C C10 0.6159(3) 0.44138(8) 0.68234(11) 0.0170(4) Uani d . . . 1 . .
    C C11 0.6518(3) 0.45207(8) 0.59852(11) 0.0163(4) Uani d . . . 1 . .
    H H11 0.6749 0.4895 0.5813 0.02 Uiso calc U . R 1 . .
    C C12 0.6552(2) 0.40873(7) 0.53715(11) 0.0146(4) Uani d . . . 1 . .
    C C13 0.7087(2) 0.41969(7) 0.44962(11) 0.0148(4) Uani d . . . 1 . .
    C C14 0.7679(3) 0.47317(8) 0.42475(12) 0.0208(4) Uani d . . . 1 . .
    H H14 0.7608 0.5033 0.464 0.025 Uiso calc U . R 1 . .
    C C15 0.8357(3) 0.48291(8) 0.34529(12) 0.0228(4) Uani d . . . 1 . .
    H H15 0.8729 0.5194 0.3297 0.027 Uiso calc U . R 1 . .
    C C16 0.8492(3) 0.43869(8) 0.28807(12) 0.0202(4) Uani d . . . 1 . .
    H H16 0.8996 0.4447 0.2338 0.024 Uiso calc U . R 1 . .
    C C17 0.7898(2) 0.38632(8) 0.31002(11) 0.0155(4) Uani d . . . 1 . .
    H H17 0.8001 0.3566 0.2702 0.019 Uiso calc U . R 1 . .
    C C18 0.7142(2) 0.37535(7) 0.38956(11) 0.0135(4) Uani d . . . 1 . .
    C C19 0.6477(2) 0.31958(7) 0.41168(11) 0.0118(3) Uani d . . . 1 . .
    C C20 0.6247(2) 0.27482(7) 0.35230(10) 0.0118(3) Uani d . . . 1 . .
    C C21 0.5002(2) 0.31167(7) 0.18225(10) 0.0132(4) Uani d . . . 1 . .
    C C22 0.3220(2) 0.31045(7) 0.20206(11) 0.0149(4) Uani d . . . 1 . .
    H H22 0.2821 0.2866 0.2463 0.018 Uiso calc U . R 1 . .
    C C23 0.2028(3) 0.34372(8) 0.15777(11) 0.0167(4) Uani d . . . 1 . .
    H H23 0.0816 0.3429 0.1718 0.02 Uiso calc U . R 1 . .
    C C24 0.2608(3) 0.37835(8) 0.09272(11) 0.0180(4) Uani d . . . 1 . .
    H H24 0.1792 0.4014 0.0627 0.022 Uiso calc U . R 1 . .
    C C25 0.4373(3) 0.37929(8) 0.07157(11) 0.0192(4) Uani d . . . 1 . .
    H H25 0.4763 0.4026 0.0266 0.023 Uiso calc U . R 1 . .
    C C26 0.5571(3) 0.34605(8) 0.11629(11) 0.0167(4) Uani d . . . 1 . .
    H H26 0.6781 0.3467 0.1019 0.02 Uiso calc U . R 1 . .
    C C27 0.5909(3) 0.16020(8) 0.15429(11) 0.0161(4) Uani d . . . 1 . .
    H H27A 0.4878 0.1349 0.1541 0.019 Uiso calc U . R 1 . .
    H H27B 0.6975 0.1365 0.1595 0.019 Uiso calc U . R 1 . .
    C C28 0.5954(3) 0.19008(8) 0.06841(11) 0.0169(4) Uani d . . . 1 . .
    H H28A 0.6876 0.2194 0.07 0.02 Uiso calc U . R 1 . .
    H H28B 0.4807 0.2086 0.0573 0.02 Uiso calc U . R 1 . .
    C C29 0.6334(3) 0.14895(8) -0.00342(11) 0.0196(4) Uani d . . . 1 . .
    H H29A 0.7452 0.1292 0.0094 0.024 Uiso calc U . R 1 . .
    H H29B 0.5383 0.1206 -0.0062 0.024 Uiso calc U . R 1 . .
    C C30 0.6468(3) 0.17778(9) -0.08975(11) 0.0251(5) Uani d . . . 1 . .
    H H30A 0.5351 0.1964 -0.1036 0.038 Uiso calc U . R 1 . .
    H H30B 0.6724 0.1499 -0.1336 0.038 Uiso calc U . R 1 . .
    H H30C 0.7416 0.2056 -0.0875 0.038 Uiso calc U . R 1 . .
    C C31 0.4854(2) 0.12107(7) 0.33338(11) 0.0141(4) Uani d . . . 1 . .
    H H31A 0.4297 0.103 0.283 0.017 Uiso calc U . R 1 . .
    H H31B 0.3979 0.122 0.3795 0.017 Uiso calc U . R 1 . .
    C C32 0.6453(2) 0.08655(7) 0.36260(11) 0.0153(4) Uani d . . . 1 . .
    H H32A 0.7241 0.0808 0.3137 0.018 Uiso calc U . R 1 . .
    H H32B 0.7117 0.1077 0.4068 0.018 Uiso calc U . R 1 . .
    C C33 0.5925(3) 0.03006(8) 0.39841(12) 0.0200(4) Uani d . . . 1 . .
    H H33A 0.5183 0.0102 0.3557 0.024 Uiso calc U . R 1 . .
    H H33B 0.5211 0.036 0.4499 0.024 Uiso calc U . R 1 . .
    C C34 0.7507(3) -0.00655(9) 0.42163(14) 0.0276(5) Uani d . . . 1 . .
    H H34A 0.8284 -0.0094 0.3725 0.041 Uiso calc U . R 1 . .
    H H34B 0.71 -0.044 0.4376 0.041 Uiso calc U . R 1 . .
    H H34C 0.8153 0.0102 0.4697 0.041 Uiso calc U . R 1 . .
    C C35 0.5511(3) 0.32330(8) 0.82624(12) 0.0203(4) Uani d . . . 1 . .
    H H35A 0.4523 0.3034 0.7993 0.03 Uiso calc U . R 1 . .
    H H35B 0.535 0.3243 0.8881 0.03 Uiso calc U . R 1 . .
    H H35C 0.6614 0.3039 0.8135 0.03 Uiso calc U . R 1 . .
    C C36 0.6352(3) 0.53749(8) 0.72013(13) 0.0250(5) Uani d . . . 1 . .
    H H36A 0.7552 0.5419 0.699 0.038 Uiso calc U . R 1 . .
    H H36B 0.6183 0.5621 0.7693 0.038 Uiso calc U . R 1 . .
    H H36C 0.5505 0.5474 0.6749 0.038 Uiso calc U . R 1 . .
    O O1 0.84011(17) 0.27614(5) 0.20393(8) 0.0156(3) Uani d . . . 1 . .
    O O2 0.55811(18) 0.37921(5) 0.79401(8) 0.0190(3) Uani d . . . 1 . .
    O O3 0.60813(19) 0.48057(5) 0.74520(8) 0.0228(3) Uani d . . . 1 . .
    P P1 0.65873(6) 0.26798(2) 0.23732(3) 0.01201(11) Uani d . . . 1 . .

loop_
    _atom_site_aniso_label
    _atom_site_aniso_U_11
    _atom_site_aniso_U_22
    _atom_site_aniso_U_33
    _atom_site_aniso_U_12
    _atom_site_aniso_U_13
    _atom_site_aniso_U_23
    C1 0.0125(9) 0.0117(8) 0.0155(8) 0.0010(7) -0.0008(7) -0.0009(7)
    C2 0.0120(9) 0.0125(8) 0.0133(8) 0.0013(7) -0.0013(7) 0.0002(7)
    C3 0.0098(9) 0.0137(9) 0.0131(8) 0.0021(7) 0.0003(7) 0.0002(7)
    C4 0.0175(10) 0.0129(8) 0.0138(8) 0.0004(7) 0.0019(7) 0.0031(7)
    C5 0.0159(9) 0.0164(9) 0.0106(8) 0.0021(7) 0.0007(7) 0.0015(7)
    C6 0.0111(9) 0.0133(8) 0.0126(8) 0.0027(7) -0.0002(7) -0.0009(7)
    C7 0.0109(9) 0.0161(9) 0.0136(8) 0.0015(7) 0.0005(7) -0.0012(7)
    C8 0.0149(9) 0.0147(9) 0.0156(9) 0.0010(7) 0.0002(7) -0.0002(7)
    C9 0.0104(9) 0.0219(10) 0.0134(8) 0.0024(7) 0.0007(7) -0.0027(7)
    C10 0.0153(10) 0.0165(9) 0.0191(9) 0.0043(7) -0.0015(7) -0.0063(7)
    C11 0.0175(10) 0.0133(9) 0.0181(9) 0.0017(7) -0.0010(7) -0.0023(7)
    C12 0.0132(9) 0.0147(9) 0.0158(8) 0.0021(7) -0.0010(7) -0.0011(7)
    C13 0.0139(9) 0.0134(9) 0.0171(8) 0.0017(7) -0.0015(7) 0.0008(7)
    C14 0.0275(11) 0.0143(9) 0.0204(9) -0.0006(8) -0.0009(8) -0.0021(7)
    C15 0.0297(12) 0.0146(9) 0.0241(10) -0.0046(8) 0.0022(9) 0.0050(8)
    C16 0.0239(11) 0.0204(10) 0.0164(9) -0.0029(8) 0.0020(8) 0.0040(7)
    C17 0.0168(10) 0.0148(9) 0.0150(8) -0.0003(7) -0.0003(7) 0.0002(7)
    C18 0.0122(9) 0.0137(9) 0.0143(8) 0.0029(7) -0.0025(7) 0.0021(7)
    C19 0.0098(9) 0.0123(8) 0.0134(8) 0.0013(7) -0.0008(7) 0.0019(7)
    C20 0.0120(9) 0.0145(9) 0.0089(7) 0.0018(7) 0.0007(6) 0.0018(6)
    C21 0.0171(10) 0.0120(8) 0.0104(8) 0.0003(7) -0.0013(7) -0.0010(6)
    C22 0.0199(10) 0.0134(9) 0.0114(8) -0.0027(7) 0.0016(7) -0.0007(7)
    C23 0.0147(10) 0.0187(9) 0.0166(9) -0.0007(7) -0.0005(7) -0.0043(7)
    C24 0.0220(11) 0.0146(9) 0.0171(9) 0.0000(8) -0.0069(8) -0.0007(7)
    C25 0.0262(11) 0.0182(9) 0.0132(8) -0.0039(8) -0.0010(8) 0.0044(7)
    C26 0.0166(10) 0.0196(9) 0.0141(8) -0.0029(8) 0.0012(7) 0.0014(7)
    C27 0.0185(10) 0.0155(9) 0.0144(9) -0.0012(8) 0.0017(7) -0.0018(7)
    C28 0.0188(10) 0.0188(9) 0.0130(8) -0.0032(8) 0.0010(7) -0.0001(7)
    C29 0.0195(10) 0.0243(10) 0.0151(9) -0.0054(8) 0.0008(8) -0.0035(8)
    C30 0.0265(12) 0.0356(12) 0.0131(9) -0.0125(9) 0.0011(8) -0.0022(8)
    C31 0.0170(10) 0.0130(8) 0.0123(8) -0.0024(7) 0.0003(7) 0.0004(7)
    C32 0.0176(10) 0.0143(9) 0.0142(8) 0.0005(7) 0.0007(7) 0.0004(7)
    C33 0.0250(11) 0.0142(9) 0.0207(9) 0.0020(8) 0.0033(8) 0.0012(7)
    C34 0.0332(13) 0.0203(10) 0.0293(11) 0.0094(9) 0.0003(9) 0.0022(9)
    C35 0.0229(11) 0.0226(10) 0.0152(9) -0.0028(8) 0.0004(8) -0.0008(7)
    C36 0.0307(12) 0.0184(10) 0.0258(10) 0.0015(9) -0.0043(9) -0.0085(8)
    O1 0.0151(7) 0.0160(7) 0.0157(6) -0.0008(5) 0.0043(5) -0.0010(5)
    O2 0.0237(8) 0.0213(7) 0.0121(6) 0.0004(6) 0.0021(5) -0.0030(5)
    O3 0.0328(9) 0.0170(7) 0.0186(7) 0.0026(6) 0.0000(6) -0.0071(5)
    P1 0.0138(2) 0.0123(2) 0.0100(2) -0.00017(18) 0.00148(17) 0.00046(17)

_geom_special_details                   
;

All esds (except the esd in the dihedral angle between two l.s. planes)
are estimated using the full covariance matrix.  The cell esds are taken
into account individually in the estimation of esds in distances, angles
and torsion angles; correlations between esds in cell parameters are only
used when they are defined by crystal symmetry.  An approximate (isotropic)
treatment of cell esds is used for estimating esds involving l.s. planes.
;

loop_
    _geom_bond_atom_site_label_1
    _geom_bond_atom_site_label_2
    _geom_bond_site_symmetry_2
    _geom_bond_distance
    _geom_bond_publ_flag
    C1 C2 . 1.345(2) ?
    C1 C27 . 1.509(2) ?
    C1 P1 . 1.7984(18) ?
    C2 C3 . 1.487(2) ?
    C2 C31 . 1.500(2) ?
    C3 C4 . 1.392(2) ?
    C3 C20 . 1.400(2) ?
    C4 C5 . 1.374(2) ?
    C5 C6 . 1.404(2) ?
    C6 C19 . 1.425(2) ?
    C6 C7 . 1.467(2) ?
    C7 C12 . 1.399(3) ?
    C7 C8 . 1.419(2) ?
    C8 C9 . 1.371(2) ?
    C9 O2 . 1.365(2) ?
    C9 C10 . 1.417(3) ?
    C10 O3 . 1.362(2) ?
    C10 C11 . 1.371(3) ?
    C11 C12 . 1.414(2) ?
    C12 C13 . 1.461(2) ?
    C13 C14 . 1.411(3) ?
    C13 C18 . 1.419(2) ?
    C14 C15 . 1.376(3) ?
    C15 C16 . 1.391(3) ?
    C16 C17 . 1.375(3) ?
    C17 C18 . 1.406(2) ?
    C18 C19 . 1.468(2) ?
    C19 C20 . 1.427(2) ?
    C20 P1 . 1.8336(17) ?
    C21 C22 . 1.393(3) ?
    C21 C26 . 1.395(2) ?
    C21 P1 . 1.8046(18) ?
    C22 C23 . 1.384(3) ?
    C23 C24 . 1.390(3) ?
    C24 C25 . 1.386(3) ?
    C25 C26 . 1.390(3) ?
    C27 C28 . 1.526(2) ?
    C28 C29 . 1.526(3) ?
    C29 C30 . 1.524(3) ?
    C31 C32 . 1.533(2) ?
    C32 C33 . 1.518(2) ?
    C33 C34 . 1.526(3) ?
    C35 O2 . 1.429(2) ?
    C36 O3 . 1.431(2) ?
    O1 P1 . 1.4941(14) ?

loop_
    _geom_angle_atom_site_label_1
    _geom_angle_atom_site_label_2
    _geom_angle_atom_site_label_3
    _geom_angle_site_symmetry_1
    _geom_angle_site_symmetry_3
    _geom_angle
    _geom_angle_publ_flag
    C2 C1 C27 . . 125.73(16) ?
    C2 C1 P1 . . 109.43(13) ?
    C27 C1 P1 . . 124.31(13) ?
    C1 C2 C3 . . 114.70(16) ?
    C1 C2 C31 . . 124.63(16) ?
    C3 C2 C31 . . 120.45(15) ?
    C4 C3 C20 . . 120.32(16) ?
    C4 C3 C2 . . 123.66(16) ?
    C20 C3 C2 . . 116.01(15) ?
    C5 C4 C3 . . 119.85(17) ?
    C4 C5 C6 . . 121.77(16) ?
    C5 C6 C19 . . 119.61(15) ?
    C5 C6 C7 . . 119.49(16) ?
    C19 C6 C7 . . 120.87(16) ?
    C12 C7 C8 . . 118.72(16) ?
    C12 C7 C6 . . 119.96(16) ?
    C8 C7 C6 . . 121.29(16) ?
    C9 C8 C7 . . 121.42(17) ?
    O2 C9 C8 . . 125.62(17) ?
    O2 C9 C10 . . 114.72(15) ?
    C8 C9 C10 . . 119.66(16) ?
    O3 C10 C11 . . 125.31(17) ?
    O3 C10 C9 . . 115.25(16) ?
    C11 C10 C9 . . 119.43(16) ?
    C10 C11 C12 . . 121.51(17) ?
    C7 C12 C11 . . 119.12(16) ?
    C7 C12 C13 . . 119.67(16) ?
    C11 C12 C13 . . 121.13(16) ?
    C14 C13 C18 . . 118.63(17) ?
    C14 C13 C12 . . 121.07(16) ?
    C18 C13 C12 . . 120.13(16) ?
    C15 C14 C13 . . 121.92(18) ?
    C14 C15 C16 . . 119.26(18) ?
    C17 C16 C15 . . 120.08(18) ?
    C16 C17 C18 . . 122.11(17) ?
    C17 C18 C13 . . 117.85(16) ?
    C17 C18 C19 . . 121.69(16) ?
    C13 C18 C19 . . 120.44(16) ?
    C6 C19 C20 . . 117.70(15) ?
    C6 C19 C18 . . 117.92(15) ?
    C20 C19 C18 . . 124.38(15) ?
    C3 C20 C19 . . 120.73(15) ?
    C3 C20 P1 . . 105.51(12) ?
    C19 C20 P1 . . 133.74(13) ?
    C22 C21 C26 . . 119.37(16) ?
    C22 C21 P1 . . 121.65(13) ?
    C26 C21 P1 . . 118.94(14) ?
    C23 C22 C21 . . 120.44(17) ?
    C22 C23 C24 . . 119.87(18) ?
    C25 C24 C23 . . 120.22(17) ?
    C24 C25 C26 . . 119.90(17) ?
    C25 C26 C21 . . 120.20(18) ?
    C1 C27 C28 . . 116.65(15) ?
    C27 C28 C29 . . 111.00(15) ?
    C30 C29 C28 . . 112.43(17) ?
    C2 C31 C32 . . 111.25(15) ?
    C33 C32 C31 . . 112.11(15) ?
    C32 C33 C34 . . 112.73(17) ?
    C9 O2 C35 . . 117.18(14) ?
    C10 O3 C36 . . 116.49(15) ?
    O1 P1 C1 . . 114.18(8) ?
    O1 P1 C21 . . 111.66(8) ?
    C1 P1 C21 . . 108.15(8) ?
    O1 P1 C20 . . 118.52(8) ?
    C1 P1 C20 . . 94.33(8) ?
    C21 P1 C20 . . 108.48(8) ?

_shelx_res_file                         
;


    yoshi60s.res created by SHELXL-2014/7


TITL yoshi60s in P2(1)/n
CELL 0.71073   7.59720  23.88440  15.69110  90.0000  90.8293  90.0000
ZERR 4.00000 0.00020 0.00060 0.00030 0.0000 0.0010 0.0000
LATT 1
SYMM 0.5-X, 0.5+Y, 0.5-Z
SFAC C  H  O  P
UNIT 144  148  12  4
L.S. 4
ACTA
BOND
FMAP 2
PLAN 5
SIZE 0.154 0.19 0.221
TEMP -173.160
WGHT    0.032400    1.988600
FVAR       0.19605
C1    1    0.581714    0.196834    0.232447    11.00000    0.01247    0.01175 =
         0.01550   -0.00086   -0.00079    0.00104
C2    1    0.537448    0.179787    0.310936    11.00000    0.01195    0.01252 =
         0.01333    0.00017   -0.00125    0.00130
C3    1    0.558857    0.222953    0.378609    11.00000    0.00978    0.01367 =
         0.01309    0.00019    0.00032    0.00212
C4    1    0.517585    0.214006    0.463660    11.00000    0.01753    0.01289 =
         0.01377    0.00314    0.00192    0.00042
AFIX  43
H4    2    0.474449    0.178605    0.481404    11.00000   -1.20000
AFIX   0
C5    1    0.539371    0.256492    0.521905    11.00000    0.01587    0.01645 =
         0.01062    0.00146    0.00075    0.00209
AFIX  43
H5    2    0.510956    0.249885    0.579802    11.00000   -1.20000
AFIX   0
C6    1    0.602491    0.309402    0.498161    11.00000    0.01108    0.01326 =
         0.01256   -0.00088   -0.00021    0.00270
C7    1    0.615648    0.354009    0.562167    11.00000    0.01090    0.01606 =
         0.01359   -0.00123    0.00048    0.00155
C8    1    0.583786    0.343270    0.649547    11.00000    0.01494    0.01466 =
         0.01561   -0.00017    0.00015    0.00097
AFIX  43
H8    2    0.560832    0.306011    0.667428    11.00000   -1.20000
AFIX   0
C9    1    0.585420    0.385523    0.708730    11.00000    0.01039    0.02190 =
         0.01341   -0.00269    0.00069    0.00235
C10   1    0.615857    0.441376    0.682339    11.00000    0.01530    0.01648 =
         0.01912   -0.00632   -0.00146    0.00430
C11   1    0.651782    0.452071    0.598523    11.00000    0.01749    0.01326 =
         0.01812   -0.00226   -0.00102    0.00173
AFIX  43
H11   2    0.674878    0.489451    0.581275    11.00000   -1.20000
AFIX   0
C12   1    0.655248    0.408730    0.537146    11.00000    0.01319    0.01468 =
         0.01579   -0.00114   -0.00098    0.00207
C13   1    0.708668    0.419687    0.449625    11.00000    0.01390    0.01338 =
         0.01707    0.00076   -0.00154    0.00171
C14   1    0.767944    0.473168    0.424755    11.00000    0.02754    0.01433 =
         0.02044   -0.00207   -0.00090   -0.00061
AFIX  43
H14   2    0.760841    0.503323    0.464036    11.00000   -1.20000
AFIX   0
C15   1    0.835709    0.482906    0.345285    11.00000    0.02966    0.01455 =
         0.02415    0.00499    0.00225   -0.00459
AFIX  43
H15   2    0.872851    0.519425    0.329661    11.00000   -1.20000
AFIX   0
C16   1    0.849237    0.438691    0.288072    11.00000    0.02392    0.02037 =
         0.01644    0.00401    0.00204   -0.00288
AFIX  43
H16   2    0.899617    0.444669    0.233764    11.00000   -1.20000
AFIX   0
C17   1    0.789764    0.386324    0.310023    11.00000    0.01676    0.01480 =
         0.01497    0.00024   -0.00026   -0.00030
AFIX  43
H17   2    0.800070    0.356611    0.270157    11.00000   -1.20000
AFIX   0
C18   1    0.714212    0.375354    0.389561    11.00000    0.01223    0.01374 =
         0.01430    0.00208   -0.00250    0.00290
C19   1    0.647695    0.319579    0.411680    11.00000    0.00980    0.01230 =
         0.01335    0.00191   -0.00078    0.00132
C20   1    0.624667    0.274818    0.352298    11.00000    0.01198    0.01454 =
         0.00886    0.00178    0.00070    0.00183
C21   1    0.500187    0.311670    0.182248    11.00000    0.01713    0.01198 =
         0.01040   -0.00104   -0.00129    0.00025
C22   1    0.322027    0.310449    0.202063    11.00000    0.01988    0.01340 =
         0.01135   -0.00065    0.00161   -0.00272
AFIX  43
H22   2    0.282119    0.286630    0.246254    11.00000   -1.20000
AFIX   0
C23   1    0.202790    0.343720    0.157773    11.00000    0.01468    0.01867 =
         0.01662   -0.00432   -0.00050   -0.00071
AFIX  43
H23   2    0.081594    0.342890    0.171804    11.00000   -1.20000
AFIX   0
C24   1    0.260776    0.378348    0.092721    11.00000    0.02202    0.01461 =
         0.01712   -0.00068   -0.00693   -0.00001
AFIX  43
H24   2    0.179166    0.401438    0.062666    11.00000   -1.20000
AFIX   0
C25   1    0.437258    0.379292    0.071574    11.00000    0.02620    0.01819 =
         0.01324    0.00444   -0.00101   -0.00394
AFIX  43
H25   2    0.476284    0.402620    0.026595    11.00000   -1.20000
AFIX   0
C26   1    0.557081    0.346047    0.116289    11.00000    0.01657    0.01957 =
         0.01412    0.00138    0.00122   -0.00291
AFIX  43
H26   2    0.678079    0.346749    0.101869    11.00000   -1.20000
AFIX   0
C27   1    0.590892    0.160201    0.154291    11.00000    0.01851    0.01552 =
         0.01436   -0.00175    0.00166   -0.00119
AFIX  23
H27A  2    0.487774    0.134857    0.154097    11.00000   -1.20000
H27B  2    0.697498    0.136540    0.159508    11.00000   -1.20000
AFIX   0
C28   1    0.595409    0.190077    0.068412    11.00000    0.01875    0.01881 =
         0.01304   -0.00009    0.00105   -0.00323
AFIX  23
H28A  2    0.687587    0.219372    0.070033    11.00000   -1.20000
H28B  2    0.480723    0.208570    0.057331    11.00000   -1.20000
AFIX   0
C29   1    0.633370    0.148951   -0.003419    11.00000    0.01954    0.02433 =
         0.01507   -0.00349    0.00079   -0.00545
AFIX  23
H29A  2    0.745215    0.129200    0.009409    11.00000   -1.20000
H29B  2    0.538346    0.120619   -0.006228    11.00000   -1.20000
AFIX   0
C30   1    0.646839    0.177778   -0.089753    11.00000    0.02650    0.03565 =
         0.01309   -0.00218    0.00109   -0.01246
AFIX 137
H30A  2    0.535132    0.196419   -0.103611    11.00000   -1.50000
H30B  2    0.672431    0.149852   -0.133621    11.00000   -1.50000
H30C  2    0.741615    0.205597   -0.087529    11.00000   -1.50000
AFIX   0
C31   1    0.485409    0.121069    0.333380    11.00000    0.01697    0.01300 =
         0.01233    0.00039    0.00032   -0.00240
AFIX  23
H31A  2    0.429680    0.102976    0.283046    11.00000   -1.20000
H31B  2    0.397869    0.122034    0.379484    11.00000   -1.20000
AFIX   0
C32   1    0.645327    0.086554    0.362603    11.00000    0.01761    0.01425 =
         0.01419    0.00040    0.00069    0.00053
AFIX  23
H32A  2    0.724106    0.080757    0.313675    11.00000   -1.20000
H32B  2    0.711686    0.107694    0.406808    11.00000   -1.20000
AFIX   0
C33   1    0.592543    0.030057    0.398409    11.00000    0.02502    0.01424 =
         0.02068    0.00116    0.00329    0.00204
AFIX  23
H33A  2    0.518268    0.010218    0.355749    11.00000   -1.20000
H33B  2    0.521055    0.035966    0.449890    11.00000   -1.20000
AFIX   0
C34   1    0.750710   -0.006553    0.421626    11.00000    0.03324    0.02027 =
         0.02931    0.00223    0.00033    0.00941
AFIX 137
H34A  2    0.828430   -0.009399    0.372509    11.00000   -1.50000
H34B  2    0.709971   -0.043999    0.437552    11.00000   -1.50000
H34C  2    0.815306    0.010228    0.469726    11.00000   -1.50000
AFIX   0
C35   1    0.551148    0.323299    0.826236    11.00000    0.02287    0.02265 =
         0.01524   -0.00085    0.00042   -0.00283
AFIX 137
H35A  2    0.452348    0.303356    0.799250    11.00000   -1.50000
H35B  2    0.534967    0.324298    0.888067    11.00000   -1.50000
H35C  2    0.661351    0.303904    0.813490    11.00000   -1.50000
AFIX   0
C36   1    0.635156    0.537487    0.720127    11.00000    0.03069    0.01837 =
         0.02583   -0.00853   -0.00431    0.00146
AFIX 137
H36A  2    0.755151    0.541920    0.699048    11.00000   -1.50000
H36B  2    0.618321    0.562131    0.769275    11.00000   -1.50000
H36C  2    0.550504    0.547393    0.674881    11.00000   -1.50000
AFIX   0
O1    3    0.840109    0.276141    0.203926    11.00000    0.01511    0.01600 =
         0.01567   -0.00100    0.00434   -0.00079
O2    3    0.558115    0.379211    0.794009    11.00000    0.02369    0.02131 =
         0.01213   -0.00304    0.00208    0.00040
O3    3    0.608135    0.480572    0.745204    11.00000    0.03279    0.01695 =
         0.01858   -0.00709    0.00005    0.00261
P1    4    0.658727    0.267976    0.237319    11.00000    0.01378    0.01229 =
         0.01001    0.00046    0.00148   -0.00017
HKLF 4

REM  yoshi60s in P2(1)/n
REM R1 =  0.0521 for    5336 Fo > 4sig(Fo)  and  0.0788 for all    7026 data
REM    365 parameters refined using      0 restraints

END

WGHT      0.0318      2.0066

REM Highest difference peak  0.435,  deepest hole -0.372,  1-sigma level  0.060
Q1    1   0.5936  0.2940  0.2029  11.00000  0.05    0.43
Q2    1   0.6044  0.2281  0.2224  11.00000  0.05    0.37
Q3    1   0.6215  0.2783  0.3015  11.00000  0.05    0.37
Q4    1   0.6773  0.2761  0.2983  11.00000  0.05    0.36
Q5    1   0.6227  0.3285  0.5336  11.00000  0.05    0.33
;
_shelx_res_checksum                     8523

_shelx_hkl_file                         
;
   1   0   0   -0.14    0.07
  -1   0   0   -0.05    0.10
   2   0   0   14.37    1.12
  -2   0   0   14.00    1.14
   3   0   0   -0.36    0.18
  -3   0   0   -0.23    0.23
   4   0   0  330.45    8.51
  -4   0   0  293.31    8.39
  -5   0   0    0.44    0.53
   5   0   0   -0.43    0.37
   6   0   0    5.56    1.42
  -6   0   0    8.34    1.91
  -7   0   0    0.12    0.60
  -8   0   0    5.59    1.28
  -9   0   0    0.25    0.95
 -10   0   0   16.23    2.86
 -10   0   0   18.45    4.34
  -1  -1   0  110.17    2.58
   1  -1   0   83.56    2.43
  -1   1   0  105.67    2.61
  -3  -1   0    9.18    1.13
   3  -1   0    9.21    1.13
   3   1   0   10.36    1.13
  -3   1   0   10.53    1.21
  -4  -1   0  154.07    5.56
   4  -1   0  153.28    5.40
   4   1   0  160.11    5.40
  -4   1   0  150.55    5.51
   5  -1   0   33.03    2.62
  -5  -1   0   36.58    2.85
  -5   1   0   35.29    2.81
   5   1   0   34.26    2.60
   6  -1   0    1.00    0.78
  -6  -1   0    1.85    0.97
  -6   1   0    2.15    0.96
   6   1   0    2.44    1.08
  -7  -1   0    2.22    1.12
  -7  -1   0    1.87    1.00
  -7   1   0    2.39    1.27
  -8  -1   0    8.23    2.15
  -8  -1   0    4.73    1.45
  -8   1   0    2.48    1.44
  -8   1   0    0.51    1.08
  -9  -1   0    1.28    0.87
  -9   1   0    0.80    1.00
 -10  -1   0    1.75    1.12
 -10   1   0   -0.04    1.01
 -10   1   0   -1.60    1.48
   1  -2   0  155.05    3.64
  -1  -2   0  160.14    3.59
  -1  -2   0  151.56    3.15
  -1   2   0  151.50    3.84
  -1   2   0  156.18    3.64
   1   2   0  147.77    3.48
  -2  -2   0  474.46    9.56
   2  -2   0  465.75    9.59
   2   2   0  479.33    9.40
  -2   2   0  475.83    9.64
   3  -2   0   48.95    2.57
  -3  -2   0   45.18    2.48
  -3   2   0   49.43    2.60
   3   2   0   46.28    2.40
   4  -2   0    4.72    1.08
  -4  -2   0    3.18    0.94
  -4   2   0    2.42    0.81
   4   2   0    4.24    0.99
   5  -2   0    2.10    1.16
  -5  -2   0    2.04    0.96
  -5   2   0    1.84    0.82
   5   2   0    2.89    1.07
  -6  -2   0   39.49    3.28
   6  -2   0   37.54    3.08
   6   2   0   40.82    3.05
  -6   2   0   36.54    3.09
  -7  -2   0    0.95    0.79
  -7   2   0    1.55    1.00
  -8  -2   0    9.79    2.20
  -8   2   0   11.29    2.40
  -9  -2   0    0.50    0.81
  -9   2   0    1.08    0.97
  -9   2   0   -0.06    1.07
 -10  -2   0    8.44    2.04
 -10   2   0    5.64    1.52
 -10   2   0    0.28    2.76
   0  -3   0    0.01    0.11
   0  -3   0    0.05    0.12
   0   3   0    0.02    0.12
   0   3   0    0.04    0.08
  -1  -3   0   15.54    0.70
   1  -3   0   15.60    1.02
   1  -3   0   14.76    1.04
  -1   3   0   15.08    1.06
  -1   3   0   15.65    1.02
   1   3   0   15.87    0.71
   1   3   0   14.07    0.92
   2  -3   0    0.34    0.31
  -2  -3   0    0.21    0.28
  -2  -3   0    0.13    0.22
  -2   3   0   -0.11    0.23
   2   3   0   -0.10    0.18
  -2   3   0    0.46    0.37
   3  -3   0    3.15    0.78
  -3  -3   0    1.82    0.62
   3   3   0    1.24    0.51
  -3   3   0    2.17    0.71
   4  -3   0   20.04    1.90
  -4  -3   0   20.41    1.94
  -4   3   0   17.93    1.80
   4   3   0   17.85    1.70
  -5  -3   0   -0.41    0.42
   5  -3   0   -0.21    0.50
  -5  -3   0   -0.63    0.41
  -5   3   0    0.75    0.57
   5   3   0   -0.43    0.36
  -6  -3   0    7.36    1.75
   6  -3   0    7.79    1.77
  -6   3   0    8.42    1.69
   6   3   0    6.10    1.42
  -7  -3   0    5.86    1.49
  -7   3   0    6.04    1.67
  -8  -3   0   19.34    3.13
  -8   3   0   23.75    4.09
  -8   3   0   22.43    2.78
  -9  -3   0    1.33    1.22
  -9   3   0    2.87    1.73
  -9   3   0    4.45    1.74
 -10  -3   0   -1.03    1.10
 -10   3   0    2.54    1.29
   0  -4   0   40.04    1.69
   0  -4   0   39.15    1.64
   0   4   0   42.24    1.76
   0   4   0   39.64    1.63
   1  -4   0  208.69    5.06
  -1  -4   0  208.99    4.00
  -1  -4   0  212.24    5.01
  -1  -4   0  209.39    5.25
   1  -4   0  213.43    5.21
   1   4   0  212.48    4.92
  -1   4   0  220.55    5.31
  -1   4   0  217.14    5.12
   1   4   0  203.01    4.01
  -2  -4   0   27.60    1.72
  -2  -4   0   30.66    1.41
   2  -4   0   26.80    1.74
   2   4   0   28.37    1.66
  -2   4   0   28.62    1.77
  -2   4   0   27.50    1.92
  -3  -4   0    7.31    1.03
  -3  -4   0    7.68    1.30
   3  -4   0    8.31    1.35
   3   4   0    8.52    1.27
  -3   4   0    7.00    1.26
  -3   4   0    6.59    1.36
   4  -4   0   58.21    3.31
  -4  -4   0   59.00    3.32
  -4  -4   0   54.33    2.83
  -4   4   0   50.54    3.10
   4   4   0   50.08    2.85
  -5  -4   0    8.95    1.53
  -5  -4   0    8.09    1.62
   5  -4   0    9.60    1.80
  -5   4   0    8.69    1.78
  -6  -4   0   61.85    4.18
  -6  -4   0   59.12    3.73
   6  -4   0   60.24    4.05
  -6   4   0   64.79    4.21
   6   4   0   58.58    3.68
  -7  -4   0    0.01    0.69
  -7   4   0    0.29    0.83
  -7   4   0    0.54    0.82
  -8  -4   0    9.10    2.15
  -8   4   0    5.27    2.09
  -8   4   0    6.23    1.78
  -9  -4   0    4.00    1.72
  -9   4   0    5.45    1.81
  -9   4   0    8.19    2.22
 -10  -4   0    7.70    2.90
 -10   4   0   13.16    2.60
   0  -5   0    0.71    0.26
   0  -5   0    0.52    0.34
   0   5   0    0.65    0.39
   0   5   0    0.55    0.27
   1  -5   0   47.35    2.15
   1  -5   0   46.62    2.16
  -1  -5   0   48.85    2.31
  -1  -5   0   49.56    2.16
  -1  -5   0   45.47    1.59
   1   5   0   44.41    1.40
   1   5   0   49.89    2.10
  -1   5   0   45.04    2.14
  -1   5   0   45.12    2.13
   2  -5   0  101.35    3.69
  -2  -5   0   97.05    2.76
   2  -5   0   97.34    3.89
  -2  -5   0   97.41    3.56
  -2   5   0   98.79    3.88
  -2   5   0   97.82    3.63
   2   5   0   96.53    3.40
  -3  -5   0   37.46    1.96
   3  -5   0   37.43    2.45
  -3   5   0   37.46    2.40
   3   5   0   34.76    2.16
  -4  -5   0   11.91    1.35
   4  -5   0   12.95    1.94
  -4  -5   0   14.15    1.68
  -4   5   0   10.91    2.09
   4   5   0   11.66    1.38
  -4   5   0   12.23    2.04
  -5  -5   0    4.43    1.15
   5  -5   0    3.50    1.10
  -5  -5   0    2.80    1.03
  -5   5   0    2.89    1.30
  -5   5   0    2.46    0.96
   5   5   0    1.62    0.77
   6  -5   0   -0.10    0.64
  -6  -5   0    1.26    0.66
  -6  -5   0    0.38    0.76
  -6   5   0    0.32    0.48
  -6   5   0    1.10    0.93
   6   5   0    0.65    0.74
  -7  -5   0   67.32    4.75
  -7   5   0   63.52    4.47
  -7   5   0   73.04    5.77
  -8  -5   0   13.29    2.69
  -8   5   0   17.21    2.98
  -9  -5   0    0.33    0.94
  -9   5   0    2.03    1.49
  -9   5   0    0.98    1.01
   0  -6   0  390.44    8.43
   0  -6   0  398.62    8.56
   0   6   0  412.13    8.54
   0   6   0  395.90    8.64
   1  -6   0  106.90    3.67
  -1  -6   0  115.58    3.89
  -1  -6   0  105.97    3.58
   1  -6   0  106.72    3.65
  -1   6   0  107.60    3.69
   1   6   0  110.62    3.56
  -1   6   0  110.64    3.76
   1   6   0  100.32    3.72
   1   6   0  104.07    2.58
  -2  -6   0   57.97    2.76
  -2  -6   0   59.20    1.96
   2  -6   0   60.48    3.07
   2  -6   0   56.29    2.78
   2   6   0   54.30    1.90
   2   6   0   56.15    2.59
  -2   6   0   56.75    2.92
  -2   6   0   51.42    2.67
  -3  -6   0   69.97    3.38
   3  -6   0   61.15    3.25
  -3  -6   0   61.11    2.51
  -3   6   0   65.02    3.61
   3   6   0   63.68    3.03
  -3   6   0   55.35    3.08
  -4  -6   0    0.89    0.73
  -4  -6   0    0.20    0.37
   4  -6   0    0.42    0.52
  -4   6   0    0.22    0.46
  -4   6   0    0.12    0.56
   4   6   0    0.50    0.50
  -5  -6   0  175.23    6.86
  -5  -6   0  169.40    5.91
   5  -6   0  164.81    6.72
  -5   6   0  171.85    6.75
  -5   6   0  179.10    7.80
   5   6   0  175.26    6.31
   6  -6   0   77.61    4.75
  -6  -6   0   84.88    5.00
  -6  -6   0   74.05    4.15
   6   6   0   78.54    4.31
  -6   6   0   77.14    4.72
  -6   6   0   79.64    5.58
  -7  -6   0    1.28    0.96
  -7   6   0   -0.04    0.76
  -7   6   0    1.12    0.79
  -8  -6   0    1.05    0.93
  -8   6   0    0.91    0.77
  -8   6   0    2.13    1.12
  -9  -6   0   31.17    3.61
  -9   6   0   27.78    3.45
  -9   6   0   21.65    3.93
   0  -7   0    0.01    0.46
   0  -7   0    0.73    0.37
   0   7   0    0.14    0.45
   0   7   0    1.40    0.49
  -1  -7   0   29.78    2.07
  -1  -7   0   32.62    1.96
   1  -7   0   27.32    1.85
   1  -7   0   29.69    1.93
   1   7   0   28.55    1.78
   1   7   0   29.94    2.07
  -1   7   0   31.81    2.02
  -1   7   0   28.12    1.92
   1   7   0   28.79    1.23
  -2  -7   0   87.02    3.94
  -2  -7   0   82.23    2.43
   2  -7   0   90.33    3.92
  -2  -7   0   85.27    3.61
   2  -7   0   89.46    3.72
  -2   7   0   87.44    3.83
   2   7   0   83.56    3.41
   2   7   0   89.35    2.55
  -2   7   0   88.45    3.72
   3  -7   0  107.02    4.57
  -3  -7   0  112.18    4.58
  -3  -7   0  109.42    3.48
  -3   7   0  111.43    4.59
  -3   7   0  111.35    4.96
   3   7   0  113.72    4.33
  -4  -7   0  138.50    5.63
  -4  -7   0  140.27    4.63
   4  -7   0  141.91    5.80
   4   7   0  134.89    5.13
  -4   7   0  146.92    6.37
  -4   7   0  133.81    5.57
   5  -7   0   28.35    2.70
  -5  -7   0   34.79    2.99
  -5  -7   0   31.77    2.33
  -5   7   0   33.91    2.91
  -5   7   0   33.64    3.31
   5   7   0   30.43    2.54
  -6  -7   0    2.91    1.16
  -6  -7   0    1.70    0.83
   6  -7   0    1.35    0.95
  -6   7   0    1.87    0.96
  -6   7   0    3.08    1.42
   6   7   0    1.41    0.83
  -7  -7   0   27.96    3.06
  -7  -7   0   27.20    2.62
  -7   7   0   25.93    2.92
  -7   7   0   24.99    3.89
  -8  -7   0   24.87    3.77
  -8   7   0   23.86    4.09
  -8   7   0   25.09    3.10
  -9  -7   0   -3.30    1.49
  -9  -7   0    3.16    1.36
  -9   7   0    0.11    1.04
  -9   7   0    2.77    1.78
   0  -8   0   25.40    1.89
   1  -8   0   63.49    2.99
  -1  -8   0   56.67    3.01
   1  -8   0   61.32    2.96
   1  -8   0   59.64    2.89
  -1  -8   0   60.25    2.91
  -1   8   0   63.17    3.07
   1   8   0   58.35    1.98
   1   8   0   60.50    2.80
   1   8   0   53.77    2.94
  -1   8   0   60.51    3.00
   2  -8   0   48.70    2.80
  -2  -8   0   49.74    1.76
  -2  -8   0   51.03    3.06
   2  -8   0   52.28    3.00
  -2  -8   0   50.28    2.82
   2   8   0   50.49    2.69
   2   8   0   50.59    1.82
  -2   8   0   47.33    2.80
  -3  -8   0    1.04    0.43
  -3  -8   0    1.51    0.68
   3  -8   0    1.45    0.74
   3   8   0    1.28    0.53
  -3   8   0    1.30    0.73
  -3   8   0    0.96    0.59
  -4  -8   0   69.34    4.00
   4  -8   0   71.78    4.92
  -4  -8   0   72.37    3.11
  -4   8   0   69.67    4.37
   4   8   0   70.71    3.66
  -4   8   0   74.21    4.09
  -5  -8   0  106.50    4.32
  -5  -8   0  102.27    5.30
   5  -8   0  102.21    5.33
   5   8   0   97.67    4.68
  -5   8   0  104.59    5.32
  -5   8   0  101.16    5.85
   6  -8   0    5.00    1.71
  -6  -8   0    7.82    1.84
  -6  -8   0    6.49    1.44
  -6   8   0    7.75    2.11
   6   8   0    5.64    1.28
  -6   8   0    5.91    1.64
  -7  -8   0    6.59    1.85
  -7   8   0    2.98    1.55
  -7   8   0    6.25    1.96
  -8  -8   0   -0.63    1.06
  -8   8   0    5.07    2.78
  -8   8   0    3.29    1.57
  -9  -8   0   -1.10    0.87
  -9   8   0   -1.24    1.02
  -9   8   0    2.68    1.55
   0  -9   0   -0.05    0.28
   0  -9   0   -0.04    0.36
   0  -9   0    0.09    0.38
   0   9   0    0.54    0.54
   1  -9   0    1.15    0.60
   1  -9   0    0.26    0.48
  -1  -9   0    2.29    0.87
   1  -9   0    0.97    0.50
  -1  -9   0    1.32    0.59
   1   9   0    1.15    0.63
   1   9   0    0.95    0.34
  -1   9   0    1.24    0.63
   1   9   0    1.00    0.46
  -2  -9   0    1.20    0.59
  -2  -9   0    1.84    0.80
  -2  -9   0    1.55    0.37
   2  -9   0    0.76    0.51
   2  -9   0    1.49    0.76
  -2   9   0    1.11    0.65
   2   9   0    2.07    0.48
   2   9   0    2.00    0.68
  -2   9   0    2.10    0.80
   3  -9   0   46.74    3.28
  -3  -9   0   45.26    2.99
  -3  -9   0   42.94    3.19
  -3  -9   0   41.25    1.88
   3  -9   0   42.85    2.93
   3   9   0   40.87    2.65
  -3   9   0   47.13    3.25
  -4  -9   0    1.54    0.83
   4  -9   0    2.89    1.04
  -4  -9   0    1.33    0.59
  -4   9   0    1.88    1.05
   4   9   0    1.93    0.93
  -4   9   0    2.41    0.94
  -5  -9   0    9.97    1.48
  -5  -9   0    9.76    2.04
   5  -9   0    8.40    1.89
  -5   9   0    6.43    1.75
  -5   9   0    9.31    2.00
   5   9   0   10.88    1.99
   6  -9   0   -0.16    0.81
  -6  -9   0   -0.86    0.55
  -6  -9   0    0.02    0.67
  -6   9   0   -0.26    0.63
   6   9   0    0.05    0.58
  -6   9   0   -0.64    0.55
  -7  -9   0    2.00    1.06
  -7   9   0   -0.16    0.63
  -7   9   0    0.39    1.01
  -8  -9   0    2.10    1.08
  -8  -9   0   -1.29    0.75
  -8   9   0   -0.85    0.79
  -8   9   0   -0.10    1.08
  -9  -9   0   -0.31    1.08
  -9   9   0    1.58    1.53
  -9   9   0    2.59    1.23
   0 -10   0   13.17    1.53
   0 -10   0   14.27    1.52
   0 -10   0   13.44    1.56
   1 -10   0  256.66    7.45
   1 -10   0  246.41    7.23
   1 -10   0  247.59    7.24
  -1 -10   0  247.71    7.31
  -1 -10   0  246.94    7.47
  -1  10   0  254.32    7.47
   1  10   0  250.40    7.13
   1  10   0  250.23    5.60
   1  10   0  251.12    7.57
  -2 -10   0   -0.13    0.36
  -2 -10   0    0.60    0.54
   2 -10   0   -0.07    0.34
   2 -10   0   -0.03    0.40
   2  10   0    0.18    0.26
   2  10   0    0.11    0.40
  -2  10   0   -0.20    0.44
  -2  10   0   -0.17    0.39
  -3 -10   0    2.64    1.08
  -3 -10   0    2.30    0.55
  -3 -10   0    1.38    0.75
   3 -10   0    2.44    0.92
   3  10   0    1.54    0.67
  -3  10   0    1.42    0.71
  -4 -10   0   53.83    2.54
   4 -10   0   52.93    3.70
  -4 -10   0   55.44    3.73
  -4  10   0   58.65    3.84
  -4  10   0   61.43    4.13
   4  10   0   58.27    3.46
  -5 -10   0   47.57    2.71
   5 -10   0   44.32    3.60
  -5 -10   0   54.15    3.93
   5  10   0   45.56    3.19
  -5  10   0   47.21    3.67
  -5  10   0   46.59    4.05
  -6 -10   0    1.84    0.88
  -6 -10   0    1.03    0.99
   6  10   0    1.98    1.11
  -6  10   0    3.21    1.23
  -6  10   0    1.63    1.10
  -7 -10   0   10.93    2.56
  -7  10   0    9.97    2.53
  -7  10   0    7.08    2.04
  -8 -10   0    0.04    1.01
  -8  10   0    0.24    1.00
  -8  10   0    0.67    0.95
  -9 -10   0    2.65    1.68
  -9  10   0   -0.71    1.48
  -9  10   0    0.57    1.13
   0 -11   0    0.26    0.48
   0 -11   0   -0.58    0.25
   0 -11   0    0.58    0.45
   0  11   0    0.04    0.59
  -1 -11   0    7.73    1.46
  -1 -11   0    7.15    1.49
   1 -11   0    6.65    1.33
   1 -11   0    5.90    1.21
   1 -11   0    8.15    1.41
   1  11   0    6.92    0.79
  -1  11   0    7.04    1.39
   1  11   0    6.55    1.22
   1  11   0    5.70    1.32
  -2 -11   0   58.67    3.47
   2 -11   0   58.61    3.53
   2 -11   0   55.55    3.39
  -2 -11   0   55.71    3.57
   2  11   0   53.04    3.12
   2  11   0   55.76    2.09
  -2  11   0   55.48    3.46
  -2  11   0   56.14    3.46
  -3 -11   0   35.74    2.88
  -3 -11   0   34.25    3.07
   3 -11   0   35.81    2.98
  -3 -11   0   32.70    1.57
   3 -11   0   31.39    2.82
  -3  11   0   32.47    2.84
  -3  11   0   31.65    2.74
   3  11   0   30.01    2.44
  -4 -11   0   58.11    3.94
   4 -11   0   55.97    3.89
  -4 -11   0   63.79    2.65
  -4 -11   0   61.55    4.43
  -4  11   0   66.86    4.46
   4  11   0   56.52    3.51
  -4  11   0   67.47    4.23
   5 -11   0   29.55    3.10
  -5 -11   0   28.48    2.05
  -5 -11   0   30.56    3.04
  -5  11   0   33.58    3.19
  -5  11   0   28.39    3.17
   5  11   0   31.14    2.71
  -6 -11   0    9.00    2.16
  -6  11   0    8.25    2.06
  -6  11   0    9.83    2.45
  -7 -11   0    3.64    1.33
  -7  11   0    5.10    1.97
  -7  11   0    1.11    1.34
  -8 -11   0    6.94    1.63
  -8 -11   0    6.82    2.09
  -8  11   0    8.95    2.70
  -8  11   0    6.69    2.11
  -9 -11   0    2.81    1.47
  -9  11   0    1.18    1.61
  -9  11   0   -0.78    1.80
   0 -12   0   48.90    3.19
   0 -12   0   51.14    3.17
   0 -12   0   49.58    3.16
   0  12   0   49.04    3.29
   1 -12   0   45.88    3.09
  -1 -12   0   41.42    3.05
  -1 -12   0   44.19    3.02
   1 -12   0   47.51    3.08
   1 -12   0   48.64    3.10
   1  12   0   44.63    2.09
  -1  12   0   42.69    3.08
   1  12   0   51.34    3.37
   1  12   0   50.99    3.07
   2 -12   0   13.47    2.13
  -2 -12   0   16.34    2.37
   2 -12   0   17.45    1.97
   2 -12   0   16.02    1.87
  -2 -12   0   17.46    1.96
   2  12   0   18.04    1.78
   2  12   0   15.91    1.13
  -2  12   0   12.79    2.01
  -2  12   0   17.10    2.87
   3 -12   0   46.76    3.36
  -3 -12   0   44.36    1.87
  -3 -12   0   40.09    3.15
  -3 -12   0   44.59    3.49
   3  12   0   48.79    2.00
   3  12   0   43.08    3.05
  -3  12   0   50.94    3.63
  -3  12   0   47.95    3.45
  -4 -12   0   10.34    1.03
  -4 -12   0   13.09    2.23
  -4 -12   0   14.33    2.70
   4 -12   0   12.89    2.32
  -4  12   0   10.68    2.14
  -4  12   0    8.99    2.00
   4  12   0   10.18    1.88
  -5 -12   0   63.25    4.50
  -5 -12   0   67.93    3.08
   5 -12   0   67.59    4.67
  -5  12   0   70.90    4.71
   5  12   0   62.19    3.93
  -5  12   0   69.49    5.02
  -6 -12   0   10.69    2.56
  -6  12   0   10.01    2.32
  -6  12   0   12.75    2.73
  -7 -12   0    5.19    1.84
  -7  12   0    9.23    2.26
  -7  12   0    9.59    2.59
  -8 -12   0   -0.99    1.01
  -8 -12   0    1.51    1.37
  -8  12   0    1.27    1.43
  -8  12   0    1.59    1.38
  -9 -12   0    5.60    2.05
  -9  12   0    5.18    1.71
  -9  12   0    3.10    1.52
   0 -13   0    0.22    0.47
   0 -13   0    0.31    0.42
   0 -13   0    0.60    0.64
   0  13   0    0.70    0.73
   1 -13   0    2.32    0.86
   1 -13   0    3.99    1.17
  -1 -13   0    2.96    1.08
   1 -13   0    2.68    1.00
   1  13   0    3.35    1.22
  -1  13   0    2.88    1.03
   1  13   0    3.08    0.65
   1  13   0    5.17    1.25
   2 -13   0   71.83    4.15
  -2 -13   0   75.12    4.44
  -2 -13   0   75.94    4.27
   2 -13   0   72.39    4.17
   2 -13   0   69.35    4.00
   2  13   0   69.45    2.57
  -2  13   0   72.56    4.32
   2  13   0   77.97    4.10
  -2  13   0   65.49    4.09
  -3 -13   0    0.21    0.69
  -3 -13   0    0.39    0.62
   3 -13   0    0.51    0.61
   3 -13   0   -0.58    0.55
   3  13   0    0.04    0.54
  -3  13   0   -0.21    0.51
  -3  13   0    0.27    0.78
   3  13   0   -0.14    0.24
  -4 -13   0    1.46    1.18
  -4 -13   0    1.60    0.49
   4 -13   0    1.82    1.04
  -4 -13   0    1.42    0.85
  -4  13   0    2.26    1.02
  -4  13   0    3.17    1.33
   4  13   0    2.43    1.09
  -5 -13   0   -0.17    0.39
  -5 -13   0    0.25    0.78
   5  13   0   -0.76    0.58
  -5  13   0    0.04    0.63
  -5  13   0    1.81    1.13
  -6 -13   0    0.08    0.76
  -6  13   0    2.45    1.34
  -6  13   0    0.63    0.81
  -7 -13   0    0.94    1.01
  -7 -13   0    1.08    0.68
  -7  13   0   -0.37    0.90
  -8 -13   0   16.35    3.23
  -8  13   0    9.46    2.54
  -8  13   0   15.16    3.42
  -9 -13   0    0.26    1.25
  -9  13   0   -0.73    1.56
  -9  13   0    5.17    1.52
   0 -14   0   51.86    3.69
   0 -14   0   50.97    3.46
   0 -14   0   49.63    3.44
   0  14   0   53.97    3.72
  -1 -14   0   75.88    4.32
   1 -14   0   76.67    4.35
   1 -14   0   84.83    4.44
   1 -14   0   81.29    4.44
  -1 -14   0   84.08    4.59
   1  14   0   83.72    5.56
   1  14   0   79.24    3.11
   1  14   0   80.79    4.29
   2 -14   0   29.01    2.72
  -2 -14   0   29.23    2.77
   2 -14   0   32.44    2.82
  -2 -14   0   32.84    3.08
   2 -14   0   30.39    2.70
   2  14   0   34.14    2.76
   2  14   0   28.97    1.66
  -2  14   0   34.15    3.08
  -3 -14   0    0.03    0.56
   3 -14   0    0.69    0.85
  -3 -14   0   -0.04    0.79
   3 -14   0   -0.01    0.75
   3  14   0    0.31    0.25
  -3  14   0    1.45    1.01
  -3  14   0   -0.38    0.50
   3  14   0    0.43    0.55
   4 -14   0    1.24    0.84
  -4 -14   0    0.51    0.85
  -4 -14   0    0.32    0.65
   4 -14   0    1.16    0.89
  -4 -14   0    0.19    0.29
  -4  14   0    1.29    0.84
  -4  14   0    0.84    0.79
   4  14   0    0.56    0.68
  -5 -14   0   10.48    2.33
  -5 -14   0   10.78    1.07
   5  14   0   11.30    2.24
  -5  14   0    8.22    2.15
  -5  14   0   12.55    2.55
  -6 -14   0    0.28    0.59
  -6 -14   0   -1.27    0.52
  -6  14   0    1.65    1.27
  -6  14   0    1.77    0.99
  -7 -14   0    4.82    1.75
  -7 -14   0    2.70    1.02
  -7  14   0    7.68    3.12
  -7  14   0    3.32    2.33
  -8 -14   0   -0.43    0.96
  -8  14   0    0.96    1.07
  -8  14   0    1.76    1.78
  -9 -14   0    8.34    1.84
  -9  14   0    5.97    1.93
  -9  14   0    7.03    2.07
   0 -15   0   -0.35    0.34
   0 -15   0   -0.18    0.57
   0 -15   0    0.44    0.60
   0  15   0    0.09    0.87
   1 -15   0    5.48    1.52
  -1 -15   0    3.82    1.36
   1 -15   0    6.59    1.54
  -1 -15   0    4.98    1.47
   1 -15   0    7.90    2.04
  -1  15   0    5.90    1.73
   1  15   0    4.86    0.86
   1  15   0    4.82    1.54
   2 -15   0   22.81    2.45
  -2 -15   0   20.28    2.39
   2 -15   0   20.60    2.39
   2 -15   0   23.20    2.42
  -2 -15   0   24.32    2.73
   2  15   0   19.50    1.41
   2  15   0   22.21    2.29
  -2  15   0   23.18    2.64
  -3 -15   0    4.03    1.49
   3 -15   0    5.59    1.61
   3 -15   0    4.71    1.38
  -3 -15   0    6.34    1.78
   3 -15   0    5.19    1.39
  -3  15   0    5.02    1.55
   3  15   0    4.50    1.28
   3  15   0    5.30    0.82
  -3  15   0    7.42    1.82
  -4 -15   0    5.99    1.72
  -4 -15   0    6.43    1.74
   4 -15   0    3.31    1.31
  -4  15   0    5.21    1.59
   4  15   0    6.10    1.64
  -4  15   0    3.36    1.49
  -5 -15   0    2.93    1.44
  -5 -15   0    2.21    0.55
  -5  15   0    0.55    0.91
  -5  15   0    2.36    1.20
  -6 -15   0    0.94    0.52
  -6 -15   0    0.43    0.70
  -6  15   0    0.85    0.89
  -6  15   0    2.12    1.55
  -7 -15   0   28.74    2.23
  -7 -15   0   33.29    6.97
  -7  15   0   27.96    4.45
  -7  15   0   29.35    3.71
  -8 -15   0    1.65    1.59
  -8  15   0    5.64    2.21
  -8  15   0    0.88    1.25
   0 -16   0    6.70    1.73
   0 -16   0    5.19    1.44
   0  16   0    6.44    1.69
  -1 -16   0   20.21    2.57
   1 -16   0   22.30    2.43
  -1 -16   0   21.25    2.45
   1 -16   0   18.03    2.21
   1 -16   0   20.86    2.43
   1  16   0   19.22    2.90
   1  16   0   22.21    1.68
  -1  16   0   23.07    2.72
  -2 -16   0   15.02    2.53
  -2 -16   0   17.19    2.68
   2 -16   0   17.03    2.55
   2 -16   0   20.65    2.91
   2 -16   0   14.88    2.56
   2  16   0   16.28    2.45
   2  16   0   12.83    1.23
  -2  16   0   14.40    2.41
   3 -16   0   13.98    2.50
  -3 -16   0   15.01    2.65
   3 -16   0   12.54    2.27
   3 -16   0   17.44    2.82
  -3 -16   0   13.37    2.67
   3  16   0   16.02    2.44
  -3  16   0   16.90    2.89
   3  16   0   11.98    1.06
  -4 -16   0   55.41    4.40
   4 -16   0   49.78    3.93
  -4 -16   0   47.05    4.32
  -4  16   0   46.52    4.17
  -4  16   0   54.97    4.44
   4  16   0   52.46    4.07
  -5 -16   0   31.21    3.48
  -5  16   0   21.55    3.43
  -5  16   0   28.59    3.34
  -6 -16   0    3.24    0.65
  -6 -16   0    2.80    1.27
  -6  16   0    2.38    1.55
  -6  16   0   -0.29    0.93
  -7 -16   0   20.33    3.58
  -7 -16   0   20.31    1.69
  -7  16   0   16.65    3.38
  -7  16   0   17.70    3.39
  -8 -16   0    0.39    1.28
  -8  16   0    0.74    1.27
  -8  16   0    1.13    1.57
   0 -17   0    1.08    0.81
   0 -17   0    1.18    0.82
   0 -17   0    1.32    0.85
   0  17   0    0.69    1.02
  -1 -17   0   54.72    4.01
   1 -17   0   53.89    4.02
   1 -17   0   56.06    4.00
  -1 -17   0   52.40    4.02
   1 -17   0   57.21    4.09
  -1  17   0   54.20    4.22
   1  17   0   53.92    2.79
   1  17   0   60.33    4.38
   2 -17   0    1.91    1.07
  -2 -17   0    2.79    1.14
   2 -17   0    4.45    1.61
   2 -17   0    0.58    0.67
  -2 -17   0    0.64    1.10
  -2  17   0    1.44    1.00
   2  17   0    1.16    0.55
   2  17   0    0.84    0.74
  -3 -17   0   17.07    2.85
   3 -17   0   16.14    2.67
   3 -17   0   23.24    2.84
  -3 -17   0   13.62    2.66
   3  17   0   20.32    2.40
  -3  17   0   16.22    2.78
   3  17   0   19.37    1.32
  -4 -17   0    1.91    1.22
  -4 -17   0    2.64    1.65
   4 -17   0    2.66    1.25
  -4  17   0    3.33    1.38
  -4  17   0    2.77    1.26
   5 -17   0    2.17    1.24
  -5  17   0    1.39    1.30
  -5  17   0    1.13    1.00
  -6 -17   0    0.90    1.14
  -6  17   0    2.60    1.47
  -6  17   0    0.10    1.12
  -7 -17   0    0.28    1.03
  -7 -17   0    0.62    0.60
  -7  17   0    0.28    0.97
  -7  17   0    1.99    1.50
  -8 -17   0    6.42    2.36
  -8  17   0    7.50    2.31
  -8  17   0    9.29    2.76
   0 -18   0   15.42    2.70
   0 -18   0   17.56    2.97
   0 -18   0   18.42    2.83
   0  18   0   15.34    2.71
  -1 -18   0  109.40    5.93
   1 -18   0  114.01    6.10
  -1 -18   0  121.99    6.32
  -1 -18   0  117.14    6.18
   1 -18   0  117.88    6.15
   1 -18   0  118.81    6.03
   1  18   0  120.05    6.43
   1  18   0  112.18    4.32
  -1  18   0  111.54    6.26
   2 -18   0    0.18    0.57
  -2 -18   0    0.67    1.06
  -2 -18   0    0.20    0.64
   2 -18   0    0.63    0.76
   2 -18   0   -0.52    0.68
  -2  18   0    0.56    0.89
   2  18   0    1.41    0.54
   2  18   0    0.31    0.63
   3 -18   0    6.15    1.75
  -3 -18   0    7.12    2.03
  -3 -18   0    6.36    1.77
   3 -18   0    6.39    1.79
  -3  18   0    3.01    1.55
   3  18   0    4.94    0.80
   4 -18   0    0.56    0.90
  -4 -18   0   -0.91    0.54
  -4  18   0    0.28    0.85
  -4  18   0   -1.35    0.70
   5 -18   0   18.14    3.05
  -5 -18   0   23.97    3.87
  -5  18   0   16.26    3.16
  -5  18   0   15.93    3.18
  -6 -18   0    3.52    1.95
   6 -18   0    3.29    1.36
  -6  18   0    2.54    1.76
  -6  18   0    1.26    1.41
   7 -18   0   -1.43    1.18
  -7 -18   0    0.97    1.27
  -7  18   0    4.77    2.04
  -7  18   0    5.49    1.83
   8 -18   0    4.25    1.92
  -8 -18   0    3.22    1.28
  -8  18   0    0.12    1.42
  -8  18   0    2.27    1.66
   0 -19   0    0.46    0.88
   0 -19   0    0.40    0.98
   0 -19   0   -0.27    0.66
   0  19   0    0.88    0.96
  -1 -19   0   19.15    3.18
   1 -19   0   21.03    3.26
  -1 -19   0   21.21    2.62
  -1 -19   0   16.83    2.84
   1 -19   0   18.78    2.75
   1 -19   0   18.51    3.08
   1  19   0   19.24    1.79
  -1  19   0   19.32    3.06
   1  19   0   18.12    2.92
   2 -19   0   -0.31    0.96
   2 -19   0    1.41    0.94
  -2 -19   0    1.79    1.28
  -2 -19   0    1.78    1.08
  -2  19   0    1.53    1.08
   2  19   0    0.89    0.49
   3 -19   0   19.99    3.23
   3 -19   0   23.24    3.47
  -3 -19   0   17.98    3.37
  -3 -19   0   25.34    3.10
  -3  19   0   20.17    3.43
   3  19   0   22.00    1.44
   4 -19   0    6.57    2.04
  -4 -19   0    4.97    1.63
  -4  19   0    4.34    1.70
  -5 -19   0   34.52    3.98
   5 -19   0   34.68    3.56
  -5  19   0   32.57    3.93
  -5  19   0   35.68    4.10
   6 -19   0   -1.03    0.91
  -6  19   0    0.21    1.22
  -6  19   0    1.60    1.16
   7 -19   0    2.99    1.77
  -7 -19   0    1.72    1.58
  -7  19   0    4.77    2.11
  -7  19   0    3.58    2.20
  -8 -19   0    0.09    1.25
   8 -19   0   -0.93    1.38
  -8  19   0    0.53    1.76
  -8  19   0    1.88    1.62
   0 -20   0  113.80    6.27
   0 -20   0  106.17    6.23
   0 -20   0  112.74    6.35
   0  20   0  116.71    6.68
   1 -20   0    0.54    1.12
  -1 -20   0    3.34    1.34
   1 -20   0    4.12    1.44
  -1 -20   0    1.88    1.28
  -1 -20   0    3.93    1.56
   1 -20   0    1.15    0.96
  -1  20   0    3.26    1.55
   1  20   0    2.84    0.91
   1  20   0    4.46    1.69
   2 -20   0    1.73    1.01
  -2 -20   0    2.99    1.44
  -2 -20   0    1.16    1.26
   2 -20   0    3.25    1.47
  -2  20   0    2.42    1.25
   2  20   0    1.31    0.62
   3 -20   0   11.59    2.37
  -3 -20   0   11.10    2.51
   3  20   0    9.56    1.01
  -3  20   0    8.80    2.25
  -4 -20   0    1.90    1.34
   4 -20   0    4.52    1.54
  -4  20   0    2.84    1.46
  -5 -20   0    1.52    1.28
   5 -20   0    3.05    1.64
  -5  20   0    0.63    1.23
  -6 -20   0    8.40    2.58
   6 -20   0    5.33    2.02
  -6  20   0    3.73    1.86
  -6  20   0    4.77    2.00
   7 -20   0   10.26    2.53
  -7 -20   0    4.95    2.01
  -7  20   0    4.29    2.30
  -7  20   0    4.45    1.97
   0 -21   0   -0.30    0.89
   0 -21   0   -0.98    0.71
   0 -21   0    1.33    0.95
   0  21   0    3.58    1.55
  -1 -21   0   32.62    3.47
  -1 -21   0   26.67    3.75
   1 -21   0   33.21    3.56
   1 -21   0   30.96    3.42
  -1 -21   0   29.77    3.41
  -1  21   0   32.78    3.73
   1  21   0   31.28    3.59
   1  21   0   31.61    2.39
  -2 -21   0    8.77    2.23
   2 -21   0    6.63    1.87
   2  21   0    7.35    1.20
  -2  21   0    8.15    2.20
   3 -21   0   19.93    3.43
  -3 -21   0   13.53    2.80
  -3  21   0   28.81    3.48
   3  21   0   20.41    1.40
  -4 -21   0   34.26    4.07
   4 -21   0   31.87    3.62
  -4  21   0   35.61    4.19
  -5 -21   0   22.17    4.07
   5 -21   0   35.63    3.77
  -5  21   0   23.24    3.96
  -6 -21   0   -0.85    0.92
   6 -21   0    2.28    1.50
  -6  21   0    1.20    1.40
   7 -21   0   50.89    4.88
  -7 -21   0   45.27    5.06
  -7  21   0   37.44    5.65
  -7  21   0   39.84    4.95
   0 -22   0    9.66    2.38
   0  22   0    6.61    1.50
   0  22   0    8.46    2.45
   1 -22   0   15.19    3.00
  -1 -22   0   22.08    3.59
  -1  22   0   12.15    2.74
   1  22   0   18.34    3.22
   1  22   0   16.90    1.76
  -2 -22   0   11.50    2.60
  -2 -22   0   15.13    3.04
   2 -22   0   11.51    2.46
   2  22   0    8.87    1.42
  -2  22   0    9.26    2.52
  -3 -22   0   22.27    3.69
   3 -22   0   20.01    3.35
  -3  22   0   25.10    3.96
   3  22   0   24.24    1.50
   4 -22   0   28.77    3.55
  -4 -22   0   31.16    4.67
  -4  22   0   27.83    4.48
   5 -22   0   11.27    2.72
  -5 -22   0    5.17    2.09
  -5  22   0    7.64    2.54
  -6 -22   0   81.95    6.61
   6 -22   0   93.36    6.73
  -6  22   0   94.37    7.39
   7 -22   0    0.18    1.49
  -7 -22   0    2.07    1.57
   0 -23   0   -0.56    0.74
   0  23   0   -0.81    0.61
   1 -23   0   12.69    2.87
  -1 -23   0   12.51    2.89
  -1  23   0   14.66    3.19
   1  23   0   14.02    2.82
   1  23   0   12.79    1.87
   2 -23   0   29.13    3.47
  -2 -23   0   27.90    4.22
  -2  23   0   25.26    4.09
   2  23   0   26.40    2.01
   3 -23   0   10.04    2.51
  -3 -23   0   10.54    2.82
   3  23   0   14.70    1.21
  -3  23   0   16.44    3.20
   4 -23   0    1.55    1.26
  -4 -23   0   -2.04    1.01
  -4  23   0    2.42    1.54
  -5 -23   0    2.27    1.73
   5 -23   0    0.35    1.03
  -5  23   0    4.07    1.92
   6 -23   0   25.27    4.27
  -6 -23   0   20.70    3.93
  -6  23   0   21.77    4.17
   7 -23   0    5.82    2.51
   0 -24   0   59.39    5.09
   0  24   0   59.49    5.25
   0  24   0   47.64    3.52
  -1 -24   0    6.57    2.19
   1 -24   0    7.29    2.19
   1  24   0    2.63    1.41
  -1  24   0    7.20    2.26
   1  24   0    5.43    1.69
  -2 -24   0    1.08    1.14
   2 -24   0    0.21    0.91
   2  24   0    0.43    0.63
  -2  24   0    0.88    1.45
   3 -24   0   -0.09    1.05
  -3 -24   0    0.94    1.38
   3  24   0    1.20    0.39
  -3  24   0    0.91    1.63
   4 -24   0   90.29    6.34
  -4 -24   0   83.72    6.58
  -4  24   0   83.49    7.06
   5 -24   0   17.97    3.71
  -5 -24   0   20.26    4.02
  -5  24   0   25.98    4.61
  -6 -24   0   10.11    2.63
   6 -24   0    7.26    2.59
  -6  24   0    9.59    4.29
   0 -25   0   -0.07    1.13
   0  25   0    0.19    1.03
   0  25   0    0.64    0.77
  -1 -25   0    9.03    2.41
   1 -25   0   12.39    3.02
   1  25   0   14.26    3.10
  -1  25   0   10.86    2.83
   1  25   0   10.39    1.83
   2 -25   0   24.94    4.13
  -2  25   0   17.01    3.47
   2  25   0   20.55    1.95
  -3 -25   0    1.02    1.35
   3 -25   0   -0.18    0.98
  -3  25   0   -1.68    1.11
   3  25   0   -0.15    0.39
  -4 -25   0   16.12    3.53
   4 -25   0   21.83    3.94
  -4  25   0   13.69    3.51
   5 -25   0    9.08    2.43
  -5 -25   0    5.96    2.17
  -5  25   0   12.62    3.26
  -6 -25   0    8.13    2.12
   6 -25   0    8.10    2.65
   0 -26   0  119.80    7.63
   0  26   0  122.51    5.83
   0  26   0  116.02    7.75
   1 -26   0    0.50    1.15
  -1 -26   0   -1.16    1.23
  -1  26   0   -0.95    1.24
   1  26   0   -1.10    0.50
   1  26   0    0.65    1.12
  -2 -26   0    3.10    1.50
   2 -26   0    4.80    2.04
   2  26   0    0.79    0.73
  -2  26   0    3.28    1.96
   3 -26   0   -1.18    0.97
  -3 -26   0    1.19    1.39
   3  26   0    0.67    0.38
  -3  26   0   -2.72    1.28
  -4 -26   0    4.62    2.09
   4 -26   0    2.60    1.84
  -4  26   0    4.74    2.29
  -5 -26   0    3.21    2.03
   5 -26   0    3.92    2.84
  -5  26   0    3.77    2.51
   0 -27   0   -1.06    1.00
   0  27   0    3.06    0.90
  -1 -27   0    0.50    1.21
   1 -27   0   -1.45    0.88
   1  27   0   -0.71    0.75
  -1  27   0    0.75    0.82
   2 -27   0   42.59    8.56
  -2 -27   0   39.98    4.67
   2  27   0   36.92    2.53
  -2  27   0   35.24    4.44
  -3 -27   0   -2.31    1.02
   3 -27   0   -1.80    1.21
   3  27   0    0.31    0.40
  -3  27   0   -1.17    1.12
  -4 -27   0    6.47    2.12
   4 -27   0   12.75    2.95
  -4  27   0    7.84    2.82
  -5 -27   0   -1.51    1.24
   5 -27   0    3.25    1.88
   0 -28   0   77.12    6.48
   0  28   0   75.55   11.71
   0  28   0   90.18    5.05
  -1 -28   0    0.22    1.34
   1 -28   0    1.26    1.92
  -1  28   0    1.75    1.64
   1  28   0   -2.06    1.22
   1  28   0    2.43    1.04
  -1  28   0    0.81    1.10
  -2 -28   0   12.64    3.07
   2 -28   0   11.01    3.11
  -2  28   0    4.88    2.34
   2  28   0    9.63    1.45
   3 -28   0    0.44    1.27
  -3 -28   0   -2.53    1.00
  -4 -28   0   18.42    3.97
   4 -28   0   21.47    4.19
   0 -29   0    2.37    1.57
   0  29   0   -0.51    1.23
   0  29   0    1.19    0.96
   1 -29   0    8.34    2.47
  -1 -29   0    6.31    2.10
   1  29   0    8.66    2.73
  -1  29   0    5.50    1.62
  -1  29   0    4.12    2.15
   1  29   0    5.41    1.52
   2 -29   0   -0.72    1.29
  -2 -29   0    3.81    1.96
   2  29   0    3.04    1.07
   3 -29   0   -3.17    1.52
  -3 -29   0    2.95    1.85
  -3  29   0    0.55    2.96
   4 -29   0    7.98    2.76
  -4 -29   0    9.62    2.45
   0 -30   0   66.59    6.30
   0  30   0   55.96    4.22
   0  30   0   61.57    6.21
   1 -30   0    2.41    1.60
  -1 -30   0    2.92    1.82
  -1  30   0    1.41    1.45
   1  30   0    0.03    0.90
   1  30   0    1.39    1.51
   2 -30   0    8.68    3.04
  -2 -30   0    5.70    2.16
  -2  30   0    3.66    2.41
   2  30   0    6.17    1.40
  -3 -30   0    0.67    1.63
   3 -30   0    1.93    1.77
   0  31   0    7.23    1.53
   0  31   0    2.60    1.78
   1 -31   0    1.97    2.06
  -1 -31   0    6.12    2.30
  -1  31   0    1.98    1.91
   1  31   0    0.71    1.09
   1  31   0    6.11    2.26
  -1  31   0    1.60    1.47
  -2 -31   0    5.04    2.24
   2 -31   0    4.27    2.26
   2  31   0    7.03    1.40
  -2  31   0    3.58    2.44
  -2  31   0    4.76    2.35
 -10   0   1   -1.44    1.14
  -9   0   1    0.26    0.96
  -8   0   1   -0.44    1.07
  -8   0   1   -0.78    0.76
  -7   0   1    4.32    1.36
  -7   0   1    2.89    1.08
   6   0  -1    0.19    0.68
  -6   0   1    0.49    0.59
  -5   0   1   63.51    3.94
   5   0  -1   60.30    3.89
   4   0  -1   -0.19    0.43
  -4   0   1    0.16    0.34
   3   0  -1    4.43    0.99
  -3   0   1    4.64    0.97
   2   0  -1   -0.18    0.22
  -2   0   1    0.11    0.23
  -1   0   1    0.21    0.16
   1   0  -1    0.33    0.22
  -1   0   1   -0.02    0.16
  -2   0  -1   -0.13    0.20
   2   0   1    0.50    0.26
  -3   0  -1  147.89    4.44
   3   0   1  138.89    4.20
   4   0   1   -0.20    0.25
  -4   0  -1   -0.27    0.27
   5   0   1   57.90    3.22
  -5   0  -1   61.95    3.54
  -6   0  -1    0.02    0.49
   6   0   1    1.31    0.73
  -7   0  -1   46.88    3.61
  -8   0  -1    3.09    1.04
  -9   0  -1   19.21    3.24
 -10   0  -1    0.00    1.45
 -10   0  -1   -0.41    0.98
 -10  -1   1    4.03    1.63
 -10   1   1   -1.26    0.99
  -9  -1   1    1.83    1.18
  -9   1   1    0.62    1.05
  -8  -1   1    0.99    1.00
  -8  -1   1    1.02    1.25
  -8   1   1   -0.25    0.80
  -7  -1   1   19.91    2.42
  -7  -1   1   24.07    3.50
  -7   1   1   23.97    2.73
  -7   1   1   23.00    2.80
  -6  -1   1    0.41    0.61
  -6  -1   1    4.19    1.19
   6  -1  -1    3.07    1.05
   6   1  -1    1.36    0.98
  -6   1   1    1.45    0.96
   5  -1  -1   24.57    2.37
  -5  -1   1   22.19    2.34
   5   1  -1   19.18    2.16
  -5   1   1   24.09    2.46
   4  -1  -1   22.02    2.05
  -4  -1   1   22.20    2.10
  -4   1   1   21.97    2.08
   4   1  -1   19.29    1.87
   3  -1  -1    6.21    1.20
  -3  -1   1    2.77    0.76
   3   1  -1    4.64    0.98
  -3   1   1    4.18    1.03
   2  -1  -1  431.89    9.25
  -2  -1   1  442.43    9.30
  -2  -1   1  451.46    8.99
  -2   1   1  411.19    9.16
   2   1  -1  415.60    9.08
  -1  -1  -1    1.36    0.23
   1  -1   1    0.92    0.22
  -1   1  -1    1.07    0.22
   1   1   1    1.06    0.18
  -1   1  -1    1.13    0.33
   3  -1   1    2.28    0.63
  -3  -1  -1    3.94    0.83
   3   1   1    3.96    0.74
  -3   1  -1    3.70    0.86
  -4  -1  -1  222.65    6.48
   4  -1   1  203.71    6.12
   4   1   1  207.80    6.02
  -4   1  -1  209.15    6.37
   5  -1   1    0.24    0.47
  -5  -1  -1    0.64    0.63
  -5   1  -1    0.23    0.46
   5   1   1   -0.96    0.33
  -6  -1  -1   24.30    2.48
   6  -1   1   26.62    2.42
  -6   1  -1   28.37    2.68
   6   1   1   26.00    2.34
  -7  -1  -1   16.59    2.64
  -7   1  -1   12.98    2.28
  -8  -1  -1    6.18    1.58
  -8   1  -1    6.32    1.84
  -9  -1  -1    3.00    1.34
  -9   1  -1    1.06    1.14
  -9   1  -1    5.85    2.20
 -10  -1  -1    3.71    1.24
 -10   1  -1    3.33    2.24
 -10   1  -1    5.59    1.46
 -10  -2   1    3.38    1.07
 -10   2   1   -0.98    1.05
  -9  -2   1    2.73    1.35
  -9   2   1    6.78    2.01
  -8  -2   1    3.16    1.61
  -8   2   1    0.72    1.11
  -7  -2   1   -0.30    0.55
  -7  -2   1    0.60    1.15
  -7   2   1    0.30    0.78
  -6  -2   1    6.56    1.68
   6  -2  -1    6.98    1.66
  -6  -2   1    5.91    1.46
   6   2  -1    3.79    1.29
  -6   2   1    5.32    1.53
   5  -2  -1   76.88    4.31
  -5  -2   1   81.17    4.54
  -5  -2   1   80.54    4.19
  -5   2   1   86.94    4.65
   5   2  -1   81.70    4.35
  -4  -2   1    7.66    1.52
   4  -2  -1    5.69    1.28
  -4  -2   1    6.72    1.30
  -4   2   1    8.31    1.56
   4   2  -1    7.11    1.31
  -3  -2   1  114.40    4.42
  -3  -2   1  114.00    4.06
   3  -2  -1  121.22    4.53
  -3   2   1  128.36    4.68
   3   2  -1  117.86    4.34
   2  -2  -1   38.43    2.12
  -2  -2   1   44.85    2.03
  -2  -2   1   42.62    2.21
   2   2  -1   45.08    2.21
  -2   2   1   44.76    2.26
   1  -2  -1   72.95    2.45
  -1  -2   1   70.36    2.13
  -1  -2   1   73.68    2.46
   1   2  -1   73.37    2.16
  -1   2   1   73.10    2.45
   1   2  -1   71.83    2.39
   1  -2   1  183.63    4.43
  -1  -2  -1  191.68    3.71
   1  -2   1  171.53    3.80
   1   2   1  181.48    3.58
  -1   2  -1  183.95    4.42
  -1   2  -1  182.13    3.87
  -3  -2  -1  446.90    9.61
   3  -2   1  454.47    9.69
   3   2   1  438.49    9.24
  -3   2  -1  453.57    9.75
   4  -2   1   38.87    2.45
  -4  -2  -1   41.31    2.57
  -4   2  -1   37.63    2.46
   4   2   1   45.96    2.46
   5  -2   1   31.18    2.44
  -5  -2  -1   30.94    2.50
   5   2   1   32.26    2.34
  -5   2  -1   32.27    2.55
   6  -2   1  155.18    6.19
  -6  -2  -1  154.17    6.36
   6   2   1  143.79    5.69
  -6   2  -1  154.92    6.39
  -7  -2  -1    2.11    0.96
  -7   2  -1    0.75    0.81
  -8  -2  -1    6.12    1.58
  -8   2  -1    8.24    1.97
  -8   2  -1    6.78    1.93
  -9  -2  -1    8.81    2.15
  -9   2  -1    3.15    1.40
  -9   2  -1    7.02    2.48
 -10  -2  -1    2.20    1.51
 -10   2  -1    6.11    2.18
 -10   2  -1    3.58    1.50
 -10  -3   1    3.76    1.19
 -10   3   1    1.73    0.97
  -9   3   1    3.05    1.84
  -9   3   1    3.89    1.13
  -8  -3   1   -0.68    0.94
  -8   3   1   -1.22    0.52
  -8   3   1    3.76    1.62
  -7  -3   1   10.06    2.23
  -7   3   1    7.90    2.00
  -6  -3   1    2.05    1.03
   6  -3  -1    3.13    1.31
  -6  -3   1    4.11    1.36
   6   3  -1    2.70    1.21
  -6   3   1    3.08    1.20
  -5  -3   1    2.22    0.89
  -5  -3   1    5.19    1.50
   5  -3  -1    2.19    0.97
  -5   3   1    4.66    1.40
   5   3  -1    2.28    0.95
   4  -3  -1    4.02    1.10
  -4  -3   1    3.58    1.07
  -4  -3   1    2.83    0.87
  -4   3   1    2.80    0.95
   4   3  -1    3.61    1.02
   3  -3  -1    8.86    1.40
  -3  -3   1    6.84    1.26
  -3  -3   1    8.68    1.06
  -3   3   1   10.33    1.53
   3   3  -1    9.60    1.18
  -2  -3   1   64.09    2.43
   2  -3  -1   65.99    2.88
  -2  -3   1   58.98    2.69
   2   3  -1   66.14    2.75
  -2   3   1   61.99    2.77
  -1  -3   1   18.60    1.21
   1  -3  -1   17.18    1.10
  -1  -3   1   17.70    0.97
   1   3  -1   17.34    1.15
   1   3  -1   17.16    0.97
   0  -3   1   47.00    1.79
   0  -3  -1   50.80    1.78
   0  -3   1   46.54    1.69
   0   3  -1   47.37    1.60
   0   3  -1   44.74    1.66
   0   3  -1   47.01    1.80
   0   3   1   48.95    1.52
   0   3   1   50.44    1.69
  -2  -3  -1    0.06    0.26
   2  -3   1    0.71    0.33
   2   3   1    0.61    0.32
  -2   3  -1    0.78    0.43
  -2   3  -1    0.17    0.26
  -3  -3  -1  246.98    6.33
   3  -3   1  241.37    6.39
  -3   3  -1  244.08    6.39
   3   3   1  240.51    5.94
  -3   3  -1  235.53    7.38
   4  -3   1  521.18   11.98
  -4  -3  -1  542.48   12.10
   4   3   1  550.52   11.54
  -4   3  -1  521.08   12.01
  -5  -3  -1   61.28    3.57
   5  -3   1   56.89    3.38
  -5   3  -1   59.80    3.52
   5   3   1   54.73    3.06
   6  -3   1  105.95    5.05
  -6  -3  -1  104.87    5.22
   6   3   1  107.53    4.75
  -6   3  -1  100.69    5.10
  -7  -3  -1    0.30    0.78
  -7   3  -1    1.36    0.73
  -7   3  -1    1.02    1.15
  -8  -3  -1   37.07    3.57
  -8   3  -1   40.47    3.61
  -8   3  -1   36.83    4.42
  -9  -3  -1   12.75    2.67
  -9   3  -1   11.03    2.83
  -9   3  -1   10.77    2.34
 -10  -3  -1   24.31    3.64
 -10   3  -1   28.72    4.93
 -10   3  -1   18.44    3.46
 -10  -4   1    2.74    1.18
 -10   4   1    4.87    1.60
 -10   4   1    1.35    1.40
  -9  -4   1   14.52    3.03
  -9   4   1   10.75    2.98
  -9   4   1   13.26    2.71
  -8  -4   1   -0.03    0.86
  -8   4   1    0.65    0.75
  -8   4   1   -0.03    0.88
  -7  -4   1   19.79    3.23
  -7   4   1   14.05    2.59
   6  -4  -1    0.41    0.71
  -6  -4   1   -0.56    0.57
  -6  -4   1    0.54    0.74
  -6   4   1   -0.34    0.53
   6   4  -1    0.13    0.72
   5  -4  -1    2.78    1.13
  -5  -4   1    3.91    1.28
  -5  -4   1    2.17    0.86
  -5   4   1    1.22    0.76
   5   4  -1    2.58    1.13
   4  -4  -1   28.30    2.42
  -4  -4   1   31.24    2.22
  -4  -4   1   28.87    2.45
  -4   4   1   29.67    2.61
   4   4  -1   31.93    2.38
   3  -4  -1   -0.66    0.25
  -3  -4   1    0.14    0.36
  -3  -4   1   -0.18    0.33
  -3   4   1    0.13    0.44
   3   4  -1   -0.06    0.27
  -2  -4   1   12.57    1.05
   2  -4  -1   12.79    1.29
  -2  -4   1   12.90    1.28
   2   4  -1   12.52    1.03
   2   4  -1   13.81    1.26
  -2   4   1   12.38    1.29
  -2   4   1   11.40    1.20
  -1  -4   1   12.55    0.84
  -1  -4   1   12.58    1.17
   1  -4  -1   13.25    1.03
   1  -4  -1   12.93    1.09
  -1   4   1   12.11    0.99
   1   4  -1   13.71    1.09
   0  -4   1   37.67    1.66
   0  -4  -1   37.53    1.62
   0  -4  -1   37.39    1.49
   0  -4   1   38.22    1.77
   0   4  -1   41.54    1.96
   0   4  -1   36.53    1.64
   0   4   1   37.31    1.53
   2  -4   1  474.32    9.93
  -2  -4  -1  497.06    9.80
  -2   4  -1  495.43   10.01
   2   4   1  498.90    9.55
   3  -4   1  340.46    8.34
  -3  -4  -1  346.30    8.16
   3   4   1  351.05    7.80
  -3   4  -1  337.52    9.35
  -3   4  -1  341.27    8.26
   4  -4   1   42.64    2.68
  -4  -4  -1   36.90    2.51
  -4   4  -1   43.72    2.72
   4   4   1   42.51    2.40
  -5  -4  -1   16.72    1.89
   5  -4   1   14.70    3.20
  -5   4  -1   20.69    2.56
   5   4   1   17.17    1.70
  -5   4  -1   15.23    1.82
   6  -4   1  222.73    7.90
  -6  -4  -1  234.84    7.79
  -6  -4  -1  243.03    8.38
  -6   4  -1  225.01    8.04
  -6   4  -1  222.43    9.64
   6   4   1  227.02    7.33
  -7  -4  -1    8.55    1.96
  -7   4  -1    6.51    2.15
  -7   4  -1   12.46    2.28
  -8  -4  -1   26.93    3.07
  -8   4  -1   17.05    2.86
  -8   4  -1   20.17    4.23
  -9  -4  -1    0.36    1.18
  -9   4  -1    1.41    1.34
  -9   4  -1    1.59    1.09
 -10  -4  -1    1.65    1.38
 -10   4  -1   -2.18    0.91
 -10   4  -1    0.70    2.10
 -10   5   1    2.25    1.86
  -9  -5   1   -0.44    1.03
  -9   5   1   -0.53    0.99
  -9   5   1    0.45    1.49
  -8  -5   1   -0.47    0.87
  -8   5   1   -0.02    0.70
  -7  -5   1    1.08    0.85
  -7   5   1    0.86    0.89
  -7   5   1   -0.69    0.61
   6  -5  -1   -1.20    0.50
  -6  -5   1    0.72    0.74
  -6  -5   1   -0.41    0.39
   6   5  -1    0.26    0.59
  -6   5   1   -0.06    0.81
  -6   5   1    0.98    0.64
   5  -5  -1    0.58    0.60
  -5  -5   1    0.88    0.68
  -5  -5   1    0.80    0.71
  -5   5   1    1.55    0.80
   5   5  -1    1.18    0.75
  -5   5   1    0.06    0.67
   4  -5  -1   14.75    2.18
  -4  -5   1    9.87    1.44
  -4  -5   1    9.74    2.58
  -4   5   1   13.20    2.09
   4   5  -1   12.60    1.54
  -3  -5   1   32.62    2.35
  -3  -5   1   30.23    1.88
   3  -5  -1   28.19    2.22
   3   5  -1   35.09    2.29
   2  -5  -1   19.69    1.65
  -2  -5   1   19.80    1.29
  -2  -5   1   22.10    1.73
   2   5  -1   21.36    1.33
   2   5  -1   20.63    1.59
  -2   5   1   22.10    1.70
  -1  -5   1   67.85    2.75
  -1  -5   1   68.57    2.16
   1  -5  -1   69.60    2.76
  -1  -5   1   66.14    2.85
   1  -5  -1   69.40    2.62
  -1   5   1   62.96    2.50
   1   5  -1   70.66    2.73
   1   5  -1   64.23    2.83
   1   5  -1   64.38    2.15
  -1   5   1   66.20    2.70
   0  -5   1    7.64    0.93
   0  -5  -1    7.60    0.79
   0  -5  -1    6.93    0.77
   0  -5   1    6.56    0.79
   0   5  -1    8.63    1.01
   0   5   1    8.07    0.86
   0   5  -1    7.88    0.83
  -1  -5  -1   49.98    2.05
   1  -5   1   46.13    2.25
   1  -5   1   44.29    2.00
  -1  -5  -1   45.89    2.14
   1  -5   1   43.01    2.02
  -1   5  -1   49.39    2.31
  -1   5  -1   46.05    2.13
   1   5   1   42.50    1.84
  -2  -5  -1    7.95    0.91
   2  -5   1    7.16    1.20
  -2  -5  -1    8.06    0.61
   2  -5   1    8.59    1.01
  -2   5  -1   10.30    1.10
  -2   5  -1    7.33    1.17
   2   5   1    7.73    0.85
   3  -5   1  148.87    5.02
  -3  -5  -1  153.16    4.92
  -3  -5  -1  150.32    4.11
  -3   5  -1  162.08    5.15
  -3   5  -1  148.27    5.69
   3   5   1  146.36    4.51
   4  -5   1  139.84    5.24
  -4  -5  -1  137.56    5.15
  -4  -5  -1  133.59    4.44
   4   5   1  133.37    4.63
  -4   5  -1  128.70    5.92
  -4   5  -1  132.80    5.09
   5  -5   1    0.86    0.72
  -5  -5  -1    1.81    0.79
  -5  -5  -1    3.66    0.91
  -5   5  -1    1.58    0.81
   5   5   1    1.15    0.66
  -5   5  -1    1.27    0.97
  -6  -5  -1   31.98    2.95
  -6  -5  -1   31.92    2.59
   6  -5   1   32.53    2.84
   6   5   1   29.93    2.41
  -6   5  -1   29.50    2.78
  -6   5  -1   29.36    3.41
  -7  -5  -1   10.64    2.26
  -7   5  -1    7.18    1.73
  -7   5  -1    4.65    1.78
  -8  -5  -1   10.56    2.33
  -8   5  -1   11.25    4.24
  -8   5  -1   13.31    2.62
  -9  -5  -1   13.65    2.91
  -9   5  -1   18.37    3.54
  -9   5  -1   13.93    2.59
  -9  -6   1    6.19    2.02
  -9   6   1    6.71    2.18
  -9   6   1    0.69    1.67
  -8  -6   1    6.29    1.89
  -8   6   1    3.00    1.58
  -8   6   1    5.00    2.97
  -7  -6   1    5.65    1.89
  -7   6   1    3.28    1.33
  -7   6   1    2.66    1.44
  -6  -6   1   30.04    2.63
   6  -6  -1   30.17    3.04
  -6  -6   1   31.23    3.13
  -6   6   1   25.09    3.21
  -6   6   1   28.35    2.90
   6   6  -1   26.13    2.65
  -5  -6   1  130.76    5.27
   5  -6  -1  140.29    6.28
  -5  -6   1  133.05    6.11
  -5   6   1  138.79    6.16
  -5   6   1  139.20    6.82
   5   6  -1  131.79    5.63
  -4  -6   1   75.37    3.51
   4  -6  -1   84.93    4.43
  -4  -6   1   83.24    4.34
  -4   6   1   81.80    4.63
  -4   6   1   85.68    4.37
   4   6  -1   85.45    4.11
  -3  -6   1   17.50    1.80
  -3  -6   1   18.90    1.48
   3  -6  -1   21.08    1.94
  -3   6   1   15.83    1.71
   3   6  -1   18.77    1.72
   2  -6  -1    4.06    0.90
   2  -6  -1    4.60    0.99
  -2  -6   1    4.11    0.67
  -2  -6   1    3.17    0.85
  -2   6   1    3.35    0.81
   2   6  -1    3.55    0.68
   2   6  -1    4.95    1.00
  -2   6   1    3.22    0.81
  -1  -6   1    1.12    0.46
   1  -6  -1    0.52    0.32
  -1  -6   1    0.82    0.51
  -1  -6   1    0.75    0.31
   1  -6  -1    0.55    0.35
   1   6  -1    0.95    0.59
  -1   6   1    0.87    0.44
   1   6  -1    0.99    0.35
  -1   6   1    1.29    0.47
   1   6  -1    1.85    0.58
   0  -6  -1  179.14    4.64
   0  -6   1  175.06    4.85
   0  -6   1  178.79    5.05
   0  -6  -1  179.60    4.85
   0  -6  -1  164.57    4.66
   0   6   1  171.17    4.66
   0   6  -1  178.87    4.81
   0   6  -1  178.22    5.11
   1  -6   1  718.83   13.90
   1  -6   1  683.21   13.37
  -1  -6  -1  683.00   13.49
  -1  -6  -1  728.25   13.41
   1  -6   1  715.40   13.60
   1   6   1  725.11   13.19
   1   6   1  678.16   11.29
  -2  -6  -1    2.67    0.51
   2  -6   1    1.79    0.59
  -2  -6  -1    2.44    0.68
   2  -6   1    1.66    0.68
  -2   6  -1    2.55    0.71
  -2   6  -1    1.85    0.69
   2   6   1    1.90    0.55
  -3  -6  -1   27.06    1.98
   3  -6   1   26.59    2.06
  -3  -6  -1   29.18    1.54
  -3   6  -1   26.54    2.33
   3   6   1   27.07    1.81
  -3   6  -1   28.29    2.10
   4  -6   1    4.14    1.17
  -4  -6  -1    5.22    1.23
  -4  -6  -1    4.11    0.89
  -4   6  -1    5.30    1.37
  -4   6  -1    4.75    1.40
   4   6   1    4.90    1.07
   5  -6   1   43.31    3.12
  -5  -6  -1   41.31    2.62
  -5  -6  -1   42.98    3.09
  -5   6  -1   39.84    2.99
  -5   6  -1   40.21    3.58
  -6  -6  -1  142.95    5.74
  -6  -6  -1  139.72    6.38
   6  -6   1  151.04    6.53
  -6   6  -1  150.18    6.42
   6   6   1  150.54    5.72
  -6   6  -1  144.11    7.60
  -7  -6  -1   20.07    2.04
  -7  -6  -1   16.72    2.67
  -7   6  -1   14.98    3.07
  -7   6  -1   15.76    2.59
  -8  -6  -1    3.50    1.42
  -8   6  -1    3.16    1.55
  -8   6  -1    4.13    1.57
  -9  -6  -1    3.63    1.63
  -9  -6  -1    3.51    1.51
  -9   6  -1    0.00    1.01
  -9   6  -1   -0.49    0.98
  -9  -7   1    7.03    1.63
  -9  -7   1    2.19    1.38
  -9   7   1    2.51    1.86
  -9   7   1   -1.36    0.94
  -8  -7   1    1.28    1.19
  -8   7   1   -0.24    0.99
  -8   7   1   -0.64    0.69
  -7  -7   1   24.19    3.58
  -7   7   1   18.23    3.40
  -7   7   1   18.91    3.09
  -6  -7   1    0.58    0.71
   6  -7  -1   -0.78    0.47
  -6  -7   1   -0.03    0.55
  -6   7   1   -0.75    0.52
   6   7  -1   -1.55    0.65
  -6   7   1    0.32    0.71
  -5  -7   1   30.94    2.41
  -5  -7   1   28.49    2.82
   5  -7  -1   33.65    3.02
   5   7  -1   31.25    2.70
  -5   7   1   33.94    3.03
  -5   7   1   28.82    3.05
  -4  -7   1    0.89    0.46
   4  -7  -1   -0.21    0.42
  -4  -7   1    0.25    0.50
   4   7  -1   -0.35    0.39
  -4   7   1    0.89    0.70
  -4   7   1    1.00    0.73
  -3  -7   1   61.22    2.70
   3  -7  -1   65.05    3.58
  -3  -7   1   64.79    3.56
  -3   7   1   60.56    3.51
  -3   7   1   62.77    3.47
   3   7  -1   62.84    3.27
  -2  -7   1    5.69    0.83
  -2  -7   1    5.20    1.16
   2  -7  -1    4.42    0.98
   2  -7  -1    5.32    1.14
  -2  -7   1    7.06    1.29
  -2   7   1    6.85    1.27
   2   7  -1    6.71    1.22
  -2   7   1    6.22    1.15
   2   7  -1    5.13    0.81
  -1  -7   1    7.23    1.22
   1  -7  -1    6.58    1.04
  -1  -7   1    6.71    0.70
  -1  -7   1    6.85    1.16
   1  -7  -1    5.05    0.98
  -1   7   1    5.60    1.03
  -1   7   1    6.22    1.02
   1   7  -1    6.60    1.26
   1   7  -1    8.32    1.05
   1   7  -1    6.61    0.73
   0  -7   1    6.48    1.04
   0  -7  -1    6.07    0.94
   0  -7  -1    5.42    0.92
   0  -7   1    6.94    1.15
   0  -7  -1    7.36    0.92
   0   7  -1    7.67    0.97
   0   7  -1    5.17    1.03
   0   7   1    5.05    0.95
   1  -7   1   43.76    2.34
   1  -7   1   45.79    2.48
  -1  -7  -1   42.95    2.23
   1  -7   1   44.64    2.31
  -1  -7  -1   41.30    2.32
  -1   7  -1   43.09    2.49
   1   7   1   43.82    1.24
   1   7   1   45.80    2.20
   1   7   1   42.07    2.34
  -2  -7  -1    8.88    0.52
   2  -7   1    9.62    1.53
  -2  -7  -1    9.30    1.09
   2  -7   1    8.12    1.29
   2   7   1    9.72    1.07
  -2   7  -1    9.81    1.56
  -2   7  -1   10.12    1.21
  -3  -7  -1   76.92    3.54
  -3  -7  -1   78.74    2.57
   3  -7   1   71.25    3.54
   3   7   1   81.23    3.35
  -3   7  -1   80.11    4.15
  -3   7  -1   74.17    3.58
  -4  -7  -1   18.73    1.50
   4  -7   1   18.93    1.99
  -4   7  -1   14.75    2.33
   4   7   1   18.07    1.69
  -4   7  -1   23.12    2.16
   5  -7   1    4.58    1.31
  -5  -7  -1    7.32    1.62
  -5  -7  -1    5.92    1.15
  -5   7  -1    6.60    1.56
   5   7   1    5.32    1.20
  -5   7  -1    3.79    1.31
   6  -7   1   22.60    2.43
  -6  -7  -1   16.89    1.87
  -6  -7  -1   22.01    2.49
  -6   7  -1   19.43    2.29
  -6   7  -1   21.70    3.48
   6   7   1   21.41    2.02
  -7  -7  -1    9.00    2.15
  -7   7  -1    7.90    1.86
  -7   7  -1    9.41    2.36
  -8  -7  -1    2.86    1.27
  -8   7  -1    4.61    1.51
  -8   7  -1    0.82    1.11
  -9  -7  -1   -0.84    1.15
  -9   7  -1    0.57    1.09
  -9   7  -1    2.81    1.56
  -9  -8   1    0.15    1.00
  -9   8   1    0.09    1.58
  -9   8   1   -1.98    0.89
  -8  -8   1    0.67    0.91
  -8   8   1    0.48    1.31
  -7  -8   1    9.23    2.31
  -7  -8   1    8.04    1.62
  -7   8   1    5.65    1.94
  -7   8   1    6.28    1.83
   6  -8  -1   34.56    3.36
  -6  -8   1   38.16    3.59
  -6  -8   1   42.90    3.04
  -6   8   1   35.54    3.79
   6   8  -1   32.71    2.98
  -6   8   1   28.26    3.02
  -5  -8   1   76.65    4.70
  -5  -8   1   74.38    3.77
   5  -8  -1   68.89    4.46
  -5   8   1   67.75    4.74
  -5   8   1   67.21    4.34
   5   8  -1   78.23    4.31
  -4  -8   1   86.79    4.61
   4  -8  -1   82.93    5.49
  -4  -8   1   75.98    3.48
  -4   8   1   80.75    4.64
  -4   8   1   84.15    4.51
   4   8  -1   88.53    4.33
   3  -8  -1  260.00    8.10
  -3  -8   1  255.28    8.02
  -3  -8   1  254.35    6.44
  -3   8   1  275.24    8.34
   3   8  -1  269.35    7.76
   3   8  -1  263.58    6.50
  -3   8   1  254.18    7.94
   2  -8  -1    2.43    0.81
  -2  -8   1    0.88    0.36
  -2  -8   1    0.79    0.60
   2  -8  -1    1.14    0.59
  -2  -8   1    0.68    0.42
   2   8  -1    1.19    0.43
  -2   8   1    1.35    0.66
  -2   8   1    1.74    0.68
   2   8  -1    0.92    0.45
   1  -8  -1   58.80    2.77
   1  -8  -1   53.18    2.82
  -1  -8   1   50.64    2.78
  -1  -8   1   54.14    3.02
  -1   8   1   54.41    2.85
  -1   8   1   55.05    2.76
   1   8  -1   54.91    2.18
   1   8  -1   59.41    2.89
   0  -8  -1   58.23    2.76
   0  -8   1   54.88    2.76
   0  -8   1   58.71    2.96
   0  -8  -1   48.61    2.61
   0  -8  -1   52.87    2.62
   0   8  -1   58.94    3.05
   0   8  -1   59.81    2.83
   0   8   1   56.71    2.76
   1  -8   1   61.85    3.05
   1  -8   1   65.89    3.04
   1  -8   1   59.79    2.88
  -1  -8  -1   59.79    2.96
  -1  -8  -1   56.00    2.75
   1   8   1   61.10    2.75
   1   8   1   61.40    2.98
  -1   8  -1   56.27    3.03
   1   8   1   55.50    1.64
   2  -8   1   -0.54    0.36
   2  -8   1    0.40    0.45
  -2  -8  -1    0.59    0.17
  -2  -8  -1   -0.10    0.48
  -2  -8  -1   -0.32    0.25
  -2   8  -1   -0.02    0.43
   2   8   1    0.77    0.42
  -2   8  -1    0.45    0.44
   3  -8   1   24.77    2.09
  -3  -8  -1   26.22    2.10
  -3  -8  -1   26.57    1.32
   3  -8   1   24.96    2.39
   3   8   1   25.75    1.92
  -3   8  -1   32.10    2.40
  -4  -8  -1   35.87    1.98
   4  -8   1   31.20    2.62
  -4  -8  -1   33.06    2.59
   4   8   1   33.76    2.33
  -4   8  -1   37.55    2.81
  -4   8  -1   33.78    3.09
  -5  -8  -1   66.48    4.06
  -5  -8  -1   64.92    3.18
   5  -8   1   73.59    4.30
   5   8   1   66.37    3.54
  -5   8  -1   70.20    4.85
  -5   8  -1   64.94    4.03
  -6  -8  -1    1.96    1.12
  -6  -8  -1    2.22    0.83
   6  -8   1    4.33    1.41
   6   8   1    3.67    1.07
  -6   8  -1    4.31    1.65
  -6   8  -1    3.61    1.18
  -7  -8  -1    6.22    1.71
  -7   8  -1    4.76    1.85
  -7   8  -1    7.17    1.86
  -8  -8  -1    5.54    1.79
  -8  -8  -1    4.36    1.41
  -8   8  -1    6.78    2.12
  -8   8  -1    2.28    1.16
  -9  -8  -1    1.65    1.37
  -9   8  -1    2.18    1.45
  -9   8  -1    3.68    1.75
  -9  -9   1    6.35    2.50
  -9   9   1    8.63    2.44
  -9   9   1    6.91    2.50
  -8  -9   1   30.01    3.04
  -8   9   1   34.39    3.76
  -8   9   1   34.69    4.39
  -7  -9   1    0.95    0.87
  -7   9   1   -0.55    0.74
  -7   9   1    1.38    0.99
   6  -9  -1   33.04    3.44
  -6  -9   1   29.46    2.55
  -6  -9   1   29.01    3.20
   6   9  -1   34.06    3.00
  -6   9   1   32.48    3.65
  -6   9   1   34.66    3.36
  -5  -9   1   24.05    2.08
   5  -9  -1   20.19    2.48
  -5  -9   1   24.34    2.68
  -5   9   1   25.99    2.95
  -5   9   1   23.06    2.60
   5   9  -1   21.97    2.31
  -4  -9   1   28.71    2.04
   4  -9  -1   27.62    2.70
  -4  -9   1   29.86    2.80
  -4   9   1   32.20    2.98
   4   9  -1   32.61    2.63
  -4   9   1   28.21    2.66
  -3  -9   1    1.97    0.98
   3  -9  -1    0.71    0.75
  -3  -9   1    1.89    0.50
  -3  -9   1    1.17    0.65
  -3   9   1    1.93    0.97
   3   9  -1    1.60    0.53
   3   9  -1    2.52    0.86
  -3   9   1    1.50    0.67
  -2  -9   1   34.07    1.70
  -2  -9   1   36.69    2.59
   2  -9  -1   35.08    2.49
   2  -9  -1   33.83    2.47
  -2  -9   1   35.68    2.71
  -2   9   1   32.24    2.46
   2   9  -1   32.03    1.73
   2   9  -1   31.74    2.31
  -2   9   1   31.27    2.36
  -1  -9   1   59.15    3.13
   1  -9  -1   58.09    2.91
  -1  -9   1   51.68    3.10
   1  -9  -1   61.23    3.15
  -1   9   1   59.40    3.04
   1   9  -1   56.44    3.22
  -1   9   1   53.19    2.99
   1   9  -1   53.92    2.27
   1   9  -1   56.17    2.93
   0  -9  -1  210.24    6.13
   0  -9   1  207.41    6.37
   0  -9  -1  206.70    5.96
   0  -9   1  213.15    6.29
   0  -9  -1  197.54    6.09
   0   9  -1  201.50    6.07
   0   9  -1  191.41    6.31
   0   9   1  215.44    6.20
   1  -9   1   39.78    2.53
  -1  -9  -1   44.77    2.55
   1  -9   1   39.44    2.44
  -1  -9  -1   41.84    2.57
   1  -9   1   42.27    2.55
   1   9   1   39.45    2.53
  -1   9  -1   39.67    2.63
   1   9   1   42.44    1.50
   1   9   1   43.18    2.41
  -2  -9  -1    5.73    1.26
   2  -9   1    8.71    1.45
   2  -9   1    8.73    1.51
  -2  -9  -1    6.66    1.21
   2  -9   1    9.40    1.61
   2   9   1    7.77    1.23
  -2   9  -1    8.56    1.42
  -2   9  -1    6.30    1.36
   3  -9   1    0.24    0.39
   3  -9   1   -0.05    0.44
  -3  -9  -1   -0.53    0.26
  -3  -9  -1   -0.01    0.19
  -3   9  -1    0.10    0.59
  -3   9  -1    0.17    0.43
  -4  -9  -1    7.96    1.62
   4  -9   1    8.60    1.76
  -4  -9  -1    6.21    0.96
  -4   9  -1    6.62    1.52
   4   9   1    6.56    1.29
  -4   9  -1    7.68    1.72
   5  -9   1   19.81    2.37
  -5  -9  -1   16.48    1.60
  -5  -9  -1   20.06    2.29
  -5   9  -1   20.61    2.36
  -5   9  -1   19.47    3.01
   5   9   1   19.36    1.96
  -6  -9  -1   22.92    2.05
  -6  -9  -1   23.32    2.68
   6  -9   1   25.77    2.68
  -6   9  -1   17.55    3.04
  -6   9  -1   27.91    2.86
   6   9   1   22.54    2.24
  -7  -9  -1   16.25    2.81
  -7   9  -1   23.75    3.91
  -7   9  -1   21.49    3.25
  -8  -9  -1    1.96    1.05
  -8  -9  -1    1.38    1.03
  -8   9  -1    1.44    1.12
  -9  -9  -1   -0.46    0.86
  -9   9  -1   -0.27    1.05
  -9   9  -1   -2.10    0.89
  -9 -10   1    1.15    1.37
  -9  10   1    1.61    1.23
  -9  10   1   -0.17    1.42
  -8 -10   1    2.96    1.26
  -8 -10   1    3.09    1.56
  -8  10   1    2.44    1.75
  -8  10   1    1.95    1.27
  -7 -10   1   22.18    3.54
  -7  10   1   21.20    3.54
  -7  10   1   19.15    3.54
  -6 -10   1   25.42    3.01
  -6 -10   1   28.97    2.43
  -6  10   1   25.46    2.99
  -6  10   1   31.47    3.59
   6  10  -1   25.55    3.00
   5 -10  -1    0.55    0.74
  -5 -10   1    3.08    0.77
  -5 -10   1    1.05    0.94
  -5  10   1    1.83    0.96
  -5  10   1    1.53    0.86
   5  10  -1    1.87    1.01
  -4 -10   1    7.95    1.30
   4 -10  -1    8.16    1.80
  -4 -10   1    6.04    1.52
  -4  10   1    7.85    1.74
  -4  10   1    8.16    1.63
   4  10  -1    7.85    1.60
   3 -10  -1    0.62    0.56
  -3 -10   1    1.07    0.90
   3 -10  -1   -0.54    0.49
  -3 -10   1    0.18    0.48
  -3 -10   1    0.42    0.39
  -3  10   1   -0.17    0.36
   3  10  -1    0.48    0.46
  -3  10   1    1.25    0.67
   3  10  -1    0.75    0.44
   2 -10  -1  318.60    8.92
   2 -10  -1  327.64    9.15
  -2 -10   1  334.80    7.12
  -2 -10   1  322.63    9.43
  -2 -10   1  305.12    9.00
  -2  10   1  313.50    9.06
   2  10  -1  325.22    8.85
   2  10  -1  316.36    7.14
  -2  10   1  329.80    9.05
  -1 -10   1   28.48    2.34
  -1 -10   1   26.20    2.15
   1 -10  -1   30.81    2.33
   1 -10  -1   29.13    2.14
  -1  10   1   28.45    2.20
  -1  10   1   30.26    2.34
   1  10  -1   28.41    2.16
   1  10  -1   28.46    1.67
   0 -10  -1   71.63    3.37
   0 -10   1   80.09    3.80
   0 -10   1   72.48    3.55
   0 -10  -1   76.83    3.63
   0 -10  -1   68.40    3.39
   0  10   1   68.93    3.45
   0  10  -1   71.43    3.44
   0  10  -1   69.78    3.69
  -1 -10  -1    1.79    0.71
   1 -10   1    1.37    0.62
   1 -10   1    1.18    0.57
  -1 -10  -1    1.71    0.77
   1 -10   1    2.09    0.73
  -1  10  -1    2.00    0.77
   1  10   1    1.33    0.63
   1  10   1    2.03    0.41
   1  10   1    1.44    0.74
  -2 -10  -1   55.37    3.31
  -2 -10  -1   53.43    3.09
   2 -10   1   52.69    3.10
   2 -10   1   50.56    2.99
   2 -10   1   50.54    3.24
  -2  10  -1   48.48    3.08
   2  10   1   52.60    1.50
  -2  10  -1   51.99    3.32
   2  10   1   53.15    2.87
   3 -10   1    4.91    1.23
   3 -10   1    4.07    1.10
  -3 -10  -1    4.20    1.26
  -3 -10  -1    3.72    0.50
  -3  10  -1    4.21    1.24
   3  10   1    4.24    1.01
  -3  10  -1    2.96    1.05
   4 -10   1   20.00    2.20
  -4 -10  -1   18.06    1.30
  -4 -10  -1   16.56    2.05
  -4  10  -1   16.03    2.04
  -4  10  -1   20.57    2.54
   4  10   1   19.83    2.04
   5 -10   1    3.23    1.28
  -5 -10  -1    2.70    0.84
  -5 -10  -1    1.41    0.85
  -5  10  -1    4.38    1.49
   5  10   1    1.35    0.65
  -5  10  -1    3.70    1.33
   6 -10   1    1.07    1.28
  -6 -10  -1    4.36    1.47
  -6 -10  -1    2.81    0.91
   6  10   1    3.31    0.89
  -6  10  -1    2.00    1.17
  -6  10  -1    5.56    1.81
  -7 -10  -1    1.12    0.83
  -7  10  -1    2.13    1.28
  -7  10  -1    0.71    0.76
  -8 -10  -1    1.16    1.02
  -8 -10  -1    1.90    0.97
  -8  10  -1    2.29    1.34
  -8  10  -1    1.33    1.33
  -9 -10  -1   -1.13    1.13
  -9  10  -1    0.26    1.31
  -9  10  -1    1.56    1.37
  -9 -11   1    4.61    1.98
  -9  11   1    5.71    2.08
  -9  11   1    2.02    1.61
  -8 -11   1    2.14    1.19
  -8 -11   1    0.38    1.17
  -8  11   1    0.08    0.78
  -8  11   1    0.01    1.29
  -7 -11   1   -0.30    0.86
  -7  11   1    0.12    0.87
  -7  11   1    0.84    0.95
  -6 -11   1    3.06    1.38
  -6  11   1    1.74    0.96
  -6  11   1    2.62    1.21
  -5 -11   1    6.64    1.32
  -5 -11   1    6.53    1.80
   5 -11  -1    8.33    2.15
  -5  11   1    5.97    1.80
  -5  11   1    5.83    1.71
   5  11  -1    6.57    1.57
  -4 -11   1   13.01    1.36
  -4 -11   1   18.41    2.87
   4 -11  -1   15.11    2.56
  -4 -11   1   19.00    2.32
  -4  11   1   16.87    2.60
   4  11  -1   15.14    1.89
  -4  11   1   16.64    2.57
  -3 -11   1    7.22    1.07
   3 -11  -1    8.63    1.72
  -3 -11   1    8.23    1.82
   3 -11  -1    8.10    1.72
  -3 -11   1   10.25    1.98
  -3  11   1    7.64    1.62
  -3  11   1    9.63    1.95
   3  11  -1    6.96    1.43
   3  11  -1    8.96    1.01
  -2 -11   1   13.80    2.09
   2 -11  -1   16.60    1.90
   2 -11  -1   15.02    1.75
  -2 -11   1   17.06    2.06
  -2  11   1   15.08    1.83
   2  11  -1   13.79    1.21
   2  11  -1   14.98    1.69
  -2  11   1   11.53    1.85
   1 -11  -1   43.70    2.74
  -1 -11   1   44.19    3.08
  -1 -11   1   43.07    2.90
   1 -11  -1   42.09    2.81
   1 -11  -1   41.00    2.82
   1  11  -1   42.91    2.76
  -1  11   1   41.64    2.91
   1  11  -1   43.61    2.16
   1  11  -1   41.63    3.04
  -1  11   1   46.62    2.95
   0 -11  -1    7.86    1.38
   0 -11  -1    5.73    1.28
   0 -11   1    5.40    1.29
   0 -11  -1    5.92    1.33
   0 -11   1    6.52    1.37
   0  11  -1    7.20    1.36
   0  11   1    6.43    1.31
   0  11  -1    4.88    1.34
   1 -11   1    6.12    1.27
   1 -11   1    6.39    1.26
  -1 -11  -1    6.82    1.26
  -1 -11  -1    5.60    1.26
   1 -11   1    7.19    1.41
  -1  11  -1    6.67    1.46
   1  11   1    9.11    1.61
   1  11   1    6.56    0.68
  -2 -11  -1    0.25    0.36
  -2 -11  -1    1.26    0.74
   2 -11   1   -0.20    0.25
   2 -11   1   -0.39    0.35
   2 -11   1    0.37    0.57
   2  11   1    0.55    0.19
  -2  11  -1   -0.34    0.50
   2  11   1    0.16    0.38
  -3 -11  -1    5.86    1.33
  -3 -11  -1    4.97    1.39
   3 -11   1    3.59    1.12
   3 -11   1    4.77    1.40
  -3  11  -1    3.92    1.13
  -3  11  -1    3.88    1.21
   3  11   1    4.55    1.16
   4 -11   1    0.79    0.81
  -4 -11  -1    0.00    0.30
  -4 -11  -1   -0.14    0.42
   4  11   1   -0.03    0.49
  -4  11  -1   -0.62    0.44
  -4  11  -1    0.08    0.67
   5 -11   1   -0.04    0.78
  -5 -11  -1    0.43    0.48
  -5 -11  -1    0.04    0.87
  -5  11  -1    1.55    0.96
  -5  11  -1    0.03    0.44
   5  11   1    1.34    0.78
  -6 -11  -1    4.93    1.45
  -6 -11  -1    4.04    1.11
  -6  11  -1    2.97    1.25
  -6  11  -1    3.55    1.51
  -7 -11  -1    2.07    1.11
  -7  11  -1    2.45    1.44
  -7  11  -1    3.95    1.55
  -8 -11  -1   19.50    2.74
  -8 -11  -1   23.01    6.17
  -8  11  -1   19.78    3.90
  -8  11  -1   16.11    2.97
  -9 -11  -1    5.86    1.84
  -9  11  -1    2.24    1.94
  -9  11  -1    3.63    1.57
  -9 -12   1   12.31    2.98
  -9  12   1   10.94    2.91
  -9  12   1   14.63    3.07
  -8 -12   1    8.03    2.33
  -8 -12   1    5.92    1.62
  -8  12   1    2.09    1.72
  -8  12   1    6.46    2.11
  -7 -12   1    3.70    1.72
  -7  12   1    5.84    2.08
  -7  12   1    8.68    2.42
  -6 -12   1    2.26    1.27
  -6  12   1    1.65    1.22
  -6  12   1    2.03    1.10
  -5 -12   1    6.31    1.22
   5 -12  -1    4.74    1.60
  -5 -12   1    7.52    1.96
  -5  12   1    2.60    1.23
  -5  12   1    4.49    1.57
   5  12  -1    6.74    1.62
  -4 -12   1   86.57    5.13
   4 -12  -1   79.30    4.87
  -4 -12   1   85.34    5.43
  -4 -12   1   78.18    3.26
  -4  12   1   82.79    4.92
   4  12  -1   90.72    4.73
  -4  12   1   81.82    4.97
  -3 -12   1   19.21    3.33
  -3 -12   1   24.20    1.58
   3 -12  -1   24.08    2.50
  -3 -12   1   28.84    2.75
   3 -12  -1   21.01    2.38
  -3  12   1   23.02    2.43
   3  12  -1   21.90    1.56
  -3  12   1   22.88    2.44
   3  12  -1   24.75    2.36
   2 -12  -1    7.99    1.67
  -2 -12   1    9.46    1.89
   2 -12  -1    9.68    1.70
  -2 -12   1   12.52    2.11
   2  12  -1    9.83    1.05
  -2  12   1   10.63    1.78
   2  12  -1    9.01    1.66
  -1 -12   1   18.01    1.97
   1 -12  -1   25.04    2.29
   1 -12  -1   19.58    1.95
   1 -12  -1   22.77    2.12
  -1 -12   1   22.15    2.34
   1  12  -1   22.63    2.36
  -1  12   1   20.83    2.13
   1  12  -1   20.46    1.98
   1  12  -1   24.35    1.65
   0 -12  -1  184.15    6.42
   0 -12  -1  195.18    6.45
   0 -12   1  177.61    6.46
   0 -12  -1  187.79    6.54
   0 -12   1  188.38    6.68
   0  12  -1  186.43    6.89
   0  12  -1  191.26    6.55
   0  12   1  190.94    6.61
  -1 -12  -1    9.60    1.69
   1 -12   1    8.90    1.65
  -1 -12  -1    8.62    1.57
   1 -12   1    7.23    1.44
   1 -12   1   11.01    1.78
   1  12   1    8.24    0.81
   1  12   1    6.84    1.43
  -1  12  -1    6.55    1.49
   2 -12   1    3.32    1.06
   2 -12   1    1.86    0.75
   2 -12   1    4.84    1.31
  -2 -12  -1    2.06    0.94
  -2 -12  -1    3.65    1.08
   2  12   1    2.95    0.46
   2  12   1    2.19    0.73
   3 -12   1    6.60    1.49
   3 -12   1    6.13    1.44
  -3 -12  -1    6.18    1.57
  -3 -12  -1    5.50    1.42
   3 -12   1    5.53    1.41
  -3  12  -1    5.32    1.37
  -3  12  -1    4.97    1.44
   3  12   1    3.94    1.46
   4 -12   1   31.83    2.95
  -4 -12  -1   32.64    1.48
  -4 -12  -1   34.86    3.01
  -4 -12  -1   34.25    3.38
  -4  12  -1   35.00    3.36
  -4  12  -1   32.07    3.01
   4  12   1   37.21    2.76
   5 -12   1    2.92    1.25
  -5 -12  -1    1.40    0.53
  -5 -12  -1    2.07    1.02
  -5  12  -1    2.33    1.13
  -5  12  -1    1.71    1.23
   5  12   1    1.00    0.78
  -6 -12  -1   12.67    2.51
  -6 -12  -1    9.15    1.48
  -6  12  -1    9.13    2.08
  -6  12  -1   11.85    2.61
  -7 -12  -1    3.69    0.93
  -7 -12  -1    1.06    1.10
  -7  12  -1    1.95    1.20
  -7  12  -1    3.67    1.54
  -8 -12  -1    2.43    0.92
  -8 -12  -1    3.42    1.54
  -8  12  -1    1.96    1.28
  -8  12  -1    5.93    2.19
  -9 -12  -1    2.44    1.46
  -9  12  -1    5.57    2.47
  -9  12  -1    0.87    1.31
  -9 -13   1    4.06    1.64
  -9  13   1   -2.05    1.15
  -9  13   1    0.47    1.71
  -8 -13   1    0.03    1.13
  -8 -13   1    0.53    1.06
  -8  13   1   -0.31    1.06
  -8  13   1   -1.08    0.91
  -7 -13   1   23.29    3.99
  -7  13   1   20.80    3.54
  -7  13   1   23.20    3.93
  -6 -13   1    5.31    1.82
  -6  13   1    3.10    1.57
  -6  13   1    5.60    1.87
  -5 -13   1    5.19    1.73
  -5 -13   1    6.98    1.20
  -5  13   1    6.74    1.91
   5  13  -1    6.05    1.80
  -5  13   1    6.52    1.79
  -4 -13   1    4.19    0.88
  -4 -13   1    5.75    1.81
   4 -13  -1    3.29    1.27
  -4 -13   1    4.73    1.63
   4  13  -1    2.54    1.07
  -4  13   1    3.77    1.29
  -4  13   1    5.07    1.51
  -3 -13   1   13.76    2.43
   3 -13  -1   14.12    2.22
  -3 -13   1   16.00    2.46
  -3 -13   1   15.03    1.27
   3 -13  -1   14.52    2.32
   3  13  -1   14.00    1.29
  -3  13   1   11.77    2.12
  -3  13   1   14.96    2.42
   3  13  -1   14.96    1.88
  -2 -13   1   59.04    4.05
  -2 -13   1   63.75    3.98
   2 -13  -1   59.00    3.82
   2 -13  -1   59.84    3.73
   2  13  -1   55.67    2.58
  -2  13   1   60.11    3.91
  -2  13   1   60.09    4.57
   2  13  -1   58.75    3.83
   1 -13  -1    6.70    1.45
   1 -13  -1    5.61    1.39
  -1 -13   1    8.32    1.73
   1 -13  -1    5.97    1.32
   1  13  -1    6.27    1.36
   1  13  -1    6.38    1.12
   1  13  -1    7.09    1.55
  -1  13   1    5.98    1.38
   0 -13  -1   -0.70    0.43
   0 -13  -1   -0.24    0.29
   0 -13  -1   -0.30    0.25
   0 -13   1   -0.33    0.51
   0 -13   1    0.34    0.57
   0  13  -1    1.62    0.89
   0  13  -1    0.64    0.57
   0  13   1    0.87    0.76
   1 -13   1    3.21    1.07
   1 -13   1    4.76    1.33
   1 -13   1    1.46    0.77
  -1 -13  -1    2.62    1.06
  -1 -13  -1    2.22    0.90
  -1  13  -1    2.47    1.11
   1  13   1    3.05    1.25
   1  13   1    2.79    0.56
   2 -13   1  234.10    8.17
  -2 -13  -1  245.46    8.33
   2 -13   1  243.88    8.02
  -2 -13  -1  243.48    8.08
   2 -13   1  233.53    8.28
   2  13   1  237.16    7.57
   2  13   1  234.85    4.99
  -2  13  -1  251.31    8.63
   3 -13   1    3.03    1.11
   3 -13   1    2.26    0.94
  -3 -13  -1    2.64    0.95
  -3 -13  -1    3.42    1.49
   3 -13   1    2.30    1.11
   3  13   1    1.96    0.78
  -3  13  -1    2.45    1.06
  -3  13  -1    2.49    1.06
  -4 -13  -1    2.24    1.23
   4 -13   1    0.40    0.75
   4 -13   1    2.46    1.00
  -4 -13  -1    3.08    1.25
  -4 -13  -1    2.09    0.41
  -4  13  -1    1.82    1.10
   4  13   1    2.00    0.90
  -4  13  -1    1.08    0.82
  -5 -13  -1    0.41    0.67
  -5 -13  -1    0.66    0.89
   5 -13   1    0.42    0.82
  -5 -13  -1    0.37    0.39
  -5  13  -1    1.80    1.22
   5  13   1   -0.95    0.49
  -5  13  -1    1.18    0.78
  -6 -13  -1    3.88    1.37
  -6 -13  -1    6.83    1.04
  -6  13  -1    4.89    1.69
  -6  13  -1    3.87    1.77
  -7 -13  -1    1.62    1.21
  -7 -13  -1    1.00    0.74
  -7  13  -1    2.31    1.80
  -7  13  -1    1.16    1.50
  -8 -13  -1    4.15    1.89
  -8 -13  -1   -1.13    0.94
  -8  13  -1    1.20    1.63
  -8  13  -1    4.77    1.75
  -9 -13  -1   -0.36    1.46
  -9  13  -1   -0.24    1.68
  -9  13  -1    2.86    1.75
  -9 -14   1    0.94    1.22
  -9  14   1    3.72    1.47
  -8  14   1    1.69    1.21
  -8  14   1    2.22    1.77
  -7 -14   1   12.19    3.25
  -7 -14   1   10.12    1.69
  -7  14   1   12.24    5.00
  -7  14   1   12.13    2.75
  -6 -14   1    6.58    2.28
  -6  14   1    6.29    2.10
  -6  14   1    8.00    2.17
  -5 -14   1    7.00    1.15
  -5 -14   1    7.85    2.15
  -5  14   1    7.33    1.95
  -5  14   1    8.98    2.19
   5  14  -1   12.10    3.40
  -4 -14   1   22.70    2.72
  -4 -14   1   19.86    3.21
   4 -14  -1   18.89    3.03
  -4 -14   1   18.29    1.46
  -4  14   1   19.81    2.97
  -4  14   1   18.99    2.96
   4  14  -1   19.15    2.27
   3 -14  -1   14.18    2.37
  -3 -14   1   13.28    2.29
   3 -14  -1   12.88    2.38
  -3 -14   1   11.71    2.36
  -3  14   1   12.28    2.21
   3  14  -1   17.58    2.61
  -3  14   1   13.53    2.41
   3  14  -1   13.80    1.29
  -2 -14   1   31.88    2.90
   2 -14  -1   29.52    2.67
   2 -14  -1   30.85    2.87
  -2  14   1   28.31    2.80
   2  14  -1   28.52    2.57
   2  14  -1   27.30    1.82
  -2  14   1   26.18    2.68
   1 -14  -1   19.98    2.27
  -1 -14   1   18.89    2.17
  -1 -14   1   21.42    2.41
   1 -14  -1   22.08    2.29
   1 -14  -1   21.19    2.17
   1  14  -1   21.68    2.52
  -1  14   1   20.69    2.31
   1  14  -1   22.97    2.26
   1  14  -1   21.58    1.69
   0 -14  -1   51.76    3.39
   0 -14   1   55.63    3.67
   0 -14  -1   48.69    3.38
   0 -14   1   47.41    3.43
   0 -14   1   45.33    4.72
   0 -14  -1   48.17    3.31
   0  14  -1   45.96    4.27
   0  14   1   46.25    3.38
   1 -14   1   42.63    3.22
  -1 -14  -1   40.04    3.12
  -1 -14  -1   37.20    2.94
   1 -14   1   40.71    3.10
   1 -14   1   34.33    2.90
  -1  14  -1   41.39    3.33
   1  14   1   35.18    3.00
   1  14   1   36.30    1.89
   2 -14   1   10.82    2.05
  -2 -14  -1   10.85    2.11
   2 -14   1   11.39    2.08
  -2 -14  -1    9.58    1.90
   2 -14   1    9.93    1.85
  -2  14  -1   11.65    2.14
   2  14   1   12.43    2.05
   2  14   1    9.30    0.77
   3 -14   1   11.27    2.11
  -3 -14  -1   16.28    2.47
   3 -14   1   15.91    2.44
   3 -14   1   13.06    2.19
  -3 -14  -1   14.64    2.55
  -3  14  -1   12.46    2.28
   3  14   1   12.81    2.02
  -3  14  -1   17.83    2.60
   4 -14   1    7.16    1.68
  -4 -14  -1    4.67    1.63
  -4 -14  -1    3.52    1.34
   4 -14   1    6.00    1.61
   4 -14   1    5.34    1.53
  -4  14  -1    7.59    1.84
  -4  14  -1    6.07    1.85
   4  14   1    6.31    1.45
  -5 -14  -1    0.07    0.71
  -5 -14  -1    1.72    1.10
  -5 -14  -1   -0.70    0.24
   5  14   1    0.32    0.67
  -5  14  -1   -1.02    0.60
  -5  14  -1   -0.72    0.65
  -6 -14  -1   34.87    1.98
  -6 -14  -1   40.61    3.85
  -6  14  -1   36.12    3.70
  -6  14  -1   43.59    4.37
  -7 -14  -1    0.52    0.61
  -7 -14  -1   -1.38    1.00
  -7  14  -1   -1.06    1.27
  -8 -14  -1    6.82    2.06
  -8  14  -1    4.46    2.03
  -8  14  -1    4.98    2.35
  -9 -14  -1    4.12    2.17
   9 -14   1    9.09    2.46
  -9  14  -1    8.36    3.08
  -9  14  -1    7.58    2.13
  -8 -15   1    2.25    1.57
  -8  15   1    2.90    1.58
  -8  15   1   -0.73    1.29
  -7 -15   1    4.98    1.73
  -7 -15   1    1.00    0.92
  -7  15   1    3.28    1.69
  -7  15   1    0.81    1.31
  -6 -15   1   12.85    2.71
  -6 -15   1   10.26    1.56
  -6  15   1    9.28    2.35
  -6  15   1   14.62    2.92
  -5 -15   1   19.55    3.45
  -5 -15   1   17.82    1.53
  -5  15   1   16.07    2.97
  -5  15   1   15.61    2.90
  -4 -15   1   42.66    3.82
  -4 -15   1   42.37    2.24
   4  15  -1   43.44    3.50
  -4  15   1   38.26    3.66
  -4  15   1   45.97    4.00
  -3 -15   1    7.90    2.02
   3 -15  -1    5.56    1.71
  -3 -15   1    6.96    1.78
   3 -15  -1    6.60    1.69
  -3  15   1    6.63    1.68
   3  15  -1    5.92    1.04
  -3  15   1    3.76    1.38
   3  15  -1    4.98    1.45
   2 -15  -1   31.16    2.90
  -2 -15   1   38.92    3.33
   2 -15  -1   35.12    3.18
   2 -15  -1   39.17    4.82
  -2 -15   1   38.62    3.47
   2  15  -1   34.61    2.12
   2  15  -1   34.71    2.96
  -2  15   1   37.60    3.24
   1 -15  -1    1.50    0.86
   1 -15  -1    0.71    0.62
   1 -15  -1    1.31    0.79
  -1 -15   1    1.22    0.79
   1  15  -1    0.67    0.90
   1  15  -1    1.00    0.72
  -1  15   1    1.16    0.88
   1  15  -1    0.35    0.44
   0 -15   1    0.03    0.61
   0 -15   1    0.27    0.68
   0 -15   1    1.33    0.76
   0 -15  -1   -0.36    0.43
   0 -15  -1    0.49    0.52
   0 -15  -1    1.25    0.77
   0  15   1    0.84    1.04
   0  15  -1    1.10    0.88
  -1 -15  -1    0.89    0.70
   1 -15   1    0.01    0.46
  -1 -15  -1   -0.22    0.43
  -1 -15  -1    0.56    0.74
  -1  15  -1    1.03    0.92
   1  15   1    0.42    0.76
   1  15   1    0.21    0.30
  -2 -15  -1   10.24    2.07
   2 -15   1   11.36    2.16
   2 -15   1    9.90    2.00
  -2 -15  -1    7.48    1.79
  -2  15  -1    5.87    1.64
   2  15   1    8.10    1.67
   2  15   1    9.54    0.84
   3 -15   1    0.21    0.47
   3 -15   1    2.21    1.10
  -3 -15  -1    0.54    0.78
  -3 -15  -1   -0.09    0.75
   3  15   1    0.67    0.55
  -3  15  -1   -0.04    0.81
   4 -15   1    8.11    2.35
  -4 -15  -1    7.96    1.82
   4 -15   1    6.20    1.51
  -4 -15  -1    5.49    1.69
   4 -15   1    6.31    2.09
  -4  15  -1    5.22    1.77
   4  15   1    6.27    1.52
  -4  15  -1    4.08    1.35
  -5 -15  -1    5.38    1.74
   5 -15   1    6.42    1.75
  -5  15  -1    6.13    1.91
  -5  15  -1    6.15    2.00
  -6 -15  -1    2.76    1.03
  -6 -15  -1    2.30    0.52
  -6  15  -1    1.50    1.39
  -6  15  -1    3.25    1.51
  -7 -15  -1    7.85    2.62
  -7 -15  -1    5.85    1.05
  -7  15  -1    7.30    2.09
  -7  15  -1    5.70    2.24
   8 -15   1   25.70    3.12
  -8 -15  -1   18.83    3.35
  -8  15  -1   25.46    4.01
  -8  15  -1   19.59    3.99
  -8 -16   1   15.98    3.35
  -8  16   1   17.55    3.69
  -8  16   1   15.45    3.46
  -7 -16   1    5.98    2.15
  -7 -16   1    5.26    1.03
  -7  16   1    2.93    1.56
  -7  16   1    1.88    1.67
  -6 -16   1    8.25    1.34
  -6 -16   1   14.82    3.27
  -6  16   1    9.30    2.28
  -6  16   1   13.51    3.12
  -5 -16   1    0.34    0.44
  -5 -16   1    0.24    0.89
  -5  16   1   -0.91    0.57
  -5  16   1   -0.16    0.92
   4 -16  -1   48.21    4.09
  -4 -16   1   48.57    4.17
  -4  16   1   52.60    4.35
  -4  16   1   43.62    3.99
  -3 -16   1   37.74    3.79
  -3 -16   1   42.74    3.76
   3 -16  -1   30.37    3.19
   3 -16  -1   44.93    3.69
   3  16  -1   43.27    2.28
   3  16  -1   36.62    3.16
  -3  16   1   38.61    3.61
  -3  16   1   48.50    3.98
  -2 -16   1   14.93    2.54
   2 -16  -1   19.04    2.33
  -2 -16   1   16.27    2.73
   2 -16  -1   20.80    3.27
   2 -16  -1   15.05    2.41
  -2  16   1   20.82    2.57
   2  16  -1   19.26    2.87
   2  16  -1   14.11    1.43
   1 -16  -1    0.59    0.75
   1 -16  -1    0.43    0.73
  -1 -16   1    0.38    0.64
  -1 -16   1   -0.13    0.75
   1 -16  -1    0.41    0.55
  -1  16   1   -0.47    0.83
   1  16  -1    0.20    0.74
   1  16  -1    1.32    0.76
   1  16  -1    0.40    0.40
   0 -16  -1   56.97    3.92
   0 -16   1   50.15    3.79
   0 -16   1   44.90    3.67
   0 -16   1   47.24    3.59
   0 -16  -1   48.64    3.62
   0 -16  -1   52.81    3.69
   0  16   1   51.24    3.87
   0  16  -1   53.66    4.10
   1 -16   1   56.84    4.01
  -1 -16  -1   62.71    4.16
  -1 -16  -1   55.23    3.91
   1 -16   1   60.18    4.12
  -1 -16  -1   60.00    4.05
   1 -16   1   58.27    4.01
   1  16   1   59.25    4.13
   1  16   1   53.53    2.55
  -1  16  -1   55.28    4.22
   2 -16   1   47.26    3.73
  -2 -16  -1   40.21    3.50
   2 -16   1   43.68    3.56
   2 -16   1   42.59    3.40
  -2 -16  -1   38.61    3.32
   2  16   1   40.95    1.85
  -2  16  -1   42.67    3.77
  -3 -16  -1    9.63    2.21
   3 -16   1   12.90    2.43
   3 -16   1    9.03    2.12
  -3 -16  -1    9.79    2.10
   3 -16   1    8.18    1.83
  -3  16  -1    9.00    2.12
   3  16   1   10.75    1.99
   4 -16   1   50.02    3.94
  -4 -16  -1   44.03    3.81
  -4 -16  -1   47.38    4.32
   4  16   1   45.81    3.51
  -4  16  -1   49.45    4.19
  -4  16  -1   45.60    4.18
   5 -16   1    1.47    0.89
  -5 -16  -1   -0.84    0.69
  -5  16  -1    0.51    0.88
  -5  16  -1    0.23    0.93
  -6 -16  -1   33.53    3.71
   6 -16   1   27.40    3.20
  -6  16  -1   24.36    3.96
  -6  16  -1   30.31    3.52
  -7 -16  -1    4.13    1.83
   7 -16   1    3.86    1.46
  -7  16  -1    1.06    1.34
  -7  16  -1    4.48    1.79
  -8 -16  -1   -1.98    1.12
   8 -16   1    0.20    1.29
  -8 -16  -1    2.53    0.69
  -8  16  -1    1.02    1.14
  -8  16  -1    4.06    1.72
  -8 -17   1    6.67    2.34
  -8  17   1    6.23    2.30
  -8  17   1    3.37    2.14
  -7 -17   1    1.53    0.66
  -7 -17   1    0.97    1.16
  -7  17   1   -0.15    1.04
  -7  17   1    2.72    1.84
  -6 -17   1   58.96    2.83
  -6 -17   1   54.73    5.01
  -6  17   1   59.53    5.41
  -6  17   1   64.80    5.46
  -5 -17   1   16.96    3.15
  -5  17   1   13.69    2.80
  -5  17   1   18.31    3.38
   4 -17  -1   11.12    2.62
  -4 -17   1   10.33    2.33
  -4  17   1   12.18    2.50
  -4  17   1   11.56    2.51
   3 -17  -1    2.11    0.76
   3 -17  -1    0.28    0.79
  -3 -17   1    1.49    1.20
   3 -17  -1    0.92    0.92
  -3 -17   1    0.94    0.90
  -3  17   1   -0.65    0.65
  -3  17   1    1.53    1.24
   3  17  -1    1.67    0.58
   3  17  -1    2.36    0.84
  -2 -17   1    5.94    1.82
  -2 -17   1    3.29    1.26
   2 -17  -1    3.41    1.31
   2 -17  -1    3.98    1.38
   2 -17  -1    3.24    1.19
   2  17  -1    3.39    0.86
   2  17  -1    5.51    1.33
  -2  17   1    1.90    1.21
  -1 -17   1    1.45    0.97
   1 -17  -1    3.92    1.36
  -1 -17   1    5.00    1.69
   1 -17  -1    3.14    1.26
   1 -17  -1    2.67    1.05
   1  17  -1    2.87    0.93
   1  17  -1    4.73    1.48
  -1  17   1    2.43    1.20
   1  17  -1    2.56    1.35
   0 -17  -1   12.84    2.17
   0 -17  -1    9.28    1.94
   0 -17   1   12.70    2.38
   0 -17   1    7.66    1.85
   0 -17   1    8.92    2.00
   0 -17  -1    9.48    1.97
   0  17   1   10.78    2.22
   0  17  -1    8.97    2.02
   1 -17   1    6.54    1.68
  -1 -17  -1    5.99    1.52
  -1 -17  -1    5.51    1.60
   1 -17   1    5.54    1.77
   1 -17   1    5.19    1.58
  -1 -17  -1    6.95    1.65
  -1  17  -1    4.67    1.61
   1  17   1    5.68    1.57
   1  17   1    5.74    0.99
  -2 -17  -1   27.61    2.91
   2 -17   1   20.58    2.52
   2 -17   1   22.12    2.69
   2 -17   1   24.54    2.80
  -2 -17  -1   23.68    2.86
  -2  17  -1   21.66    3.20
   2  17   1   22.34    1.42
  -3 -17  -1    0.76    0.91
  -3 -17  -1    0.63    0.83
   3 -17   1    0.84    0.83
   3  17   1    0.87    0.68
  -3  17  -1    0.75    1.15
   4 -17   1   66.10    4.56
  -4 -17  -1   63.15    4.70
  -4 -17  -1   56.98    4.81
  -4  17  -1   70.54    5.34
   5 -17   1   25.49    2.84
  -5 -17  -1   25.25    3.84
  -5  17  -1   14.35    2.89
  -5  17  -1   20.26    3.50
   6 -17   1   14.61    2.63
  -6 -17  -1   17.50    3.41
  -6  17  -1   10.89    2.74
  -6  17  -1   14.26    2.98
   7 -17   1    3.56    1.60
  -7 -17  -1    4.38    1.72
  -7  17  -1    2.24    1.52
  -7  17  -1    3.54    1.65
  -8 -17  -1    2.69    1.59
  -8  17  -1    1.85    1.93
  -8  17  -1    5.92    1.93
  -8 -18   1    0.47    1.37
  -8  18   1   -1.04    1.02
  -8  18   1    0.38    1.57
  -7 -18   1    1.42    1.60
  -7 -18   1    2.10    0.70
  -7  18   1    3.17    1.65
  -7  18   1    1.13    1.46
  -6 -18   1   58.50    6.21
  -6  18   1   60.17    5.46
  -6  18   1   76.45    5.99
  -5 -18   1   32.01    3.75
  -5  18   1   35.28    3.97
  -5  18   1   41.78    4.30
   4 -18  -1   14.61    2.99
  -4 -18   1   16.52    3.12
  -4  18   1   13.11    2.73
  -4  18   1   20.50    3.48
  -3 -18   1   11.23    2.53
   3 -18  -1    9.65    2.22
   3 -18  -1    9.45    2.15
   3  18  -1   10.79    1.21
  -3  18   1   11.75    2.38
   2 -18  -1   37.73    3.46
  -2 -18   1   46.84    4.01
   2 -18  -1   39.81    3.70
  -2 -18   1   49.05    4.22
   2 -18  -1   39.49    3.50
  -2  18   1   47.88    4.03
   2  18  -1   41.65    2.52
   1 -18  -1   14.01    2.34
  -1 -18   1   12.61    2.44
   1 -18  -1   14.55    2.65
  -1 -18   1   11.73    2.29
   1 -18  -1   10.83    2.19
   1  18  -1   11.45    2.41
   1  18  -1   12.92    1.56
  -1  18   1   12.70    2.41
   0 -18   1   24.69    2.93
   0 -18  -1   26.63    2.81
   0 -18   1   24.95    2.81
   0 -18   1   29.51    3.11
   0 -18  -1   22.57    2.66
   0 -18  -1   21.08    2.64
   0  18  -1   26.41    2.27
   0  18  -1   24.92    3.12
   0  18   1   20.69    3.12
   1 -18   1    7.00    1.89
  -1 -18  -1    9.55    2.08
   1 -18   1    8.54    2.00
   1 -18   1    8.65    1.95
  -1 -18  -1    8.10    1.86
  -1 -18  -1    8.58    2.07
   1  18   1    9.59    2.14
  -1  18  -1    6.22    1.90
   1  18   1    7.95    1.23
   2 -18   1   80.40    5.19
   2 -18   1   85.91    5.37
  -2 -18  -1   82.58    5.25
   2 -18   1   85.90    5.22
  -2 -18  -1   82.20    5.17
   2  18   1   84.04    2.96
  -2  18  -1   87.90    5.72
   3 -18   1    0.22    0.72
  -3 -18  -1    3.60    1.49
  -3 -18  -1    1.60    0.96
  -3  18  -1   -0.13    0.84
  -4 -18  -1   26.60    3.96
   4 -18   1   22.83    2.89
  -4  18  -1   27.66    3.37
   5 -18   1   21.04    3.33
  -5 -18  -1   23.49    3.77
  -5  18  -1   15.78    3.07
  -5  18  -1   14.15    3.08
   6 -18   1    5.99    1.86
  -6 -18  -1    6.04    2.05
  -6  18  -1    4.60    1.88
  -7 -18  -1   17.30    3.23
   7 -18   1   18.75    3.54
  -7  18  -1   11.17    2.92
  -7  18  -1   14.73    3.43
   8 -18   1    7.76    2.06
  -8  18  -1    5.21    2.34
  -8 -19   1    4.42    1.58
   8 -19  -1    1.68    1.56
  -8  19   1    0.82    1.62
  -7 -19   1    3.71    1.60
  -7  19   1    0.56    1.39
  -7  19   1    0.41    1.59
  -6 -19   1    8.87    2.54
  -6  19   1    8.10    2.91
  -6  19   1   14.55    3.17
   5 -19  -1   29.45    3.29
  -5 -19   1   18.78    3.57
  -5  19   1   20.69    3.46
  -5  19   1   21.24    3.75
  -4 -19   1   36.33    4.00
   4 -19  -1   39.83    3.88
  -4  19   1   47.81    4.55
  -4  19   1   47.08    4.44
  -3 -19   1    0.78    1.04
  -3 -19   1    3.44    1.65
   3 -19  -1    4.30    1.38
   3 -19  -1    2.51    1.17
   3  19  -1    3.53    0.69
  -3  19   1    2.47    1.41
   2 -19  -1   33.43    3.37
  -2 -19   1   31.86    3.57
   2 -19  -1   30.18    3.09
  -2 -19   1   33.17    3.48
  -2  19   1   33.27    3.55
   2  19  -1   29.83    2.17
   1 -19  -1   14.11    2.74
   1 -19  -1   15.31    2.59
   1 -19  -1   20.23    3.22
  -1 -19   1   18.21    3.01
  -1 -19   1   17.56    3.09
   1  19  -1   19.04    3.36
  -1  19   1   23.20    2.96
   1  19  -1   13.52    1.64
   0 -19  -1   13.31    2.57
   0 -19  -1   12.71    2.31
   0 -19   1    8.80    2.17
   0 -19  -1   10.07    2.19
   0 -19   1   11.89    2.43
   0 -19   1    9.76    2.20
   0  19  -1    6.14    1.66
   0  19  -1    9.26    2.35
   0  19   1   13.85    2.69
  -1 -19  -1   16.68    2.88
   1 -19   1   15.15    2.78
  -1 -19  -1   14.47    2.68
   1 -19   1   16.55    2.85
   1 -19   1   12.55    2.41
  -1 -19  -1   14.99    2.54
   1  19   1   14.47    2.76
   1  19   1   15.11    1.48
  -1  19  -1   16.99    3.02
  -2 -19  -1    0.91    0.84
   2 -19   1    0.53    0.68
  -2 -19  -1    1.02    1.14
   2  19   1    0.88    0.43
  -2  19  -1    0.82    1.14
  -3 -19  -1   11.31    2.50
   3 -19   1    8.04    2.01
  -3 -19  -1   10.22    2.30
  -3  19  -1    7.82    2.28
   4 -19   1    1.09    1.09
  -4 -19  -1    0.08    0.85
  -4  19  -1    1.62    1.33
   5 -19   1    0.80    0.73
  -5 -19  -1    0.32    0.96
  -5  19  -1    0.35    1.10
  -6 -19  -1   14.21    3.09
   6 -19   1   10.43    2.62
  -6  19  -1   14.04    3.11
  -6  19  -1    8.33    2.50
   7 -19   1    4.10    1.82
  -7 -19  -1    2.75    1.63
  -7  19  -1    6.01    2.23
  -7  19  -1    2.75    2.14
   8 -19   1    3.14    2.11
  -8 -19  -1   -0.41    1.17
  -8  19  -1    3.97    1.75
   7 -20  -1    2.98    2.04
  -7 -20   1    9.20    2.90
  -7  20   1    6.81    2.59
  -7  20   1    7.67    2.73
   6 -20  -1    8.70    2.28
  -6 -20   1    3.79    1.82
  -6  20   1    6.22    2.32
  -6  20   1    8.54    2.57
   5 -20  -1   59.70    4.89
  -5 -20   1   56.47    5.46
  -5  20   1   55.32    5.28
  -5  20   1   58.82    5.49
   4 -20  -1   25.08    3.15
  -4 -20   1   17.03    3.30
  -4  20   1   19.68    3.53
   3 -20  -1    6.30    2.02
  -3 -20   1    8.17    2.20
   3  20  -1    5.63    1.07
  -3  20   1    3.34    1.70
  -2 -20   1   35.40    3.69
  -2 -20   1   34.45    3.83
   2 -20  -1   29.54    3.34
   2 -20  -1   31.33    3.36
  -2  20   1   33.10    3.66
   2  20  -1   37.44    2.47
  -1 -20   1   38.19    3.79
   1 -20  -1   37.52    3.69
  -1 -20   1   41.48    3.93
   1 -20  -1   35.64    3.55
   1 -20  -1   34.81    3.39
  -1 -20   1   39.95    3.87
   1  20  -1   34.55    3.81
   1  20  -1   36.48    2.66
  -1  20   1   38.42    3.87
   0 -20   1   35.68    3.59
   0 -20   1   31.86    3.45
   0 -20  -1   25.88    3.04
   0 -20  -1   29.33    3.24
   0 -20  -1   26.39    3.13
   0 -20   1   25.60    3.15
   0  20   1   27.84    3.27
   0  20  -1   25.15    2.41
   0  20  -1   34.46    3.80
  -1 -20  -1   43.08    5.42
   1 -20   1   49.53    4.28
  -1 -20  -1   47.84    4.13
  -1 -20  -1   45.19    4.01
   1 -20   1   48.32    4.21
   1  20   1   44.49    4.05
   1  20   1   40.63    2.49
  -1  20  -1   52.88    4.66
  -2 -20  -1   -0.02    0.68
  -2 -20  -1    0.43    0.92
   2 -20   1    0.30    0.77
   2  20   1    0.12    0.40
  -2  20  -1    0.76    1.08
  -3 -20  -1    1.80    1.19
   3 -20   1    1.62    1.06
  -3  20  -1    2.59    1.64
  -4 -20  -1    3.93    1.60
   4 -20   1    4.17    1.37
  -4  20  -1    1.46    1.67
   5 -20   1   52.00    4.45
  -5 -20  -1   39.17    4.22
  -5  20  -1   46.98    4.84
  -6 -20  -1    2.28    1.54
   6 -20   1    1.91    1.51
  -6  20  -1    0.78    1.62
   7 -20   1    5.81    2.28
  -7 -20  -1    5.60    1.96
  -7  20  -1    1.76    1.70
  -7 -21   1    5.85    2.04
   7 -21  -1    4.49    2.06
  -7  21   1    6.59    2.66
  -7  21   1    2.55    1.79
   6 -21  -1   -0.72    1.07
  -6  21   1   -1.00    1.09
  -6  21   1   -1.83    1.18
   5 -21  -1    2.87    1.57
  -5 -21   1    1.62    1.39
  -5  21   1    2.53    1.58
   4 -21  -1   23.13    3.64
  -4 -21   1   14.49    3.13
  -4  21   1   18.20    3.31
   3 -21  -1   56.55    4.70
  -3 -21   1   63.31    5.25
   3  21  -1   57.28    2.86
  -3  21   1   56.49    4.91
  -2 -21   1    1.42    1.24
   2 -21  -1    0.49    0.82
   2  21  -1    0.96    0.56
  -2  21   1   -1.59    0.86
  -1 -21   1  104.67    6.43
   1 -21  -1  107.29    9.38
  -1 -21   1   99.56    8.23
  -1 -21   1   88.02    5.92
   1 -21  -1  109.21    8.16
   1 -21  -1   94.44    5.95
   1  21  -1   97.28    4.53
  -1  21   1   94.57    6.13
   1  21  -1  101.90    6.50
   0 -21   1   37.03    3.79
   0 -21   1   38.63    3.83
   0 -21   1   33.79    3.57
   0 -21  -1   36.81    3.69
   0 -21  -1   36.75    3.67
   0  21   1   35.77    3.79
   0  21  -1   40.12    3.13
   0  21  -1   40.11    4.16
   1 -21   1   18.22    3.85
   1 -21   1   20.32    3.43
  -1 -21  -1   15.99    2.89
  -1 -21  -1   27.77    3.24
  -1  21  -1   20.90    3.56
   1  21   1   18.04    3.15
   1  21   1   18.94    1.77
  -2 -21  -1   95.42    6.07
  -2 -21  -1   83.28    5.75
   2 -21   1   84.67    5.63
  -2  21  -1   85.75    6.11
   2  21   1   88.74    3.32
   3 -21   1   42.64    4.09
  -3 -21  -1   45.81    4.36
  -3  21  -1   42.51    4.49
  -4 -21  -1    7.44    2.28
   4 -21   1    4.75    1.43
  -4  21  -1    7.77    2.48
   5 -21   1   -0.65    0.67
  -5 -21  -1   -0.95    0.87
  -6 -21  -1   -0.24    1.11
   6 -21   1   -1.36    0.94
  -6  21  -1   -2.07    1.25
  -7 -21  -1   17.91    3.77
   7 -21   1   13.50    2.92
  -7  21  -1   11.98    3.12
   7 -22  -1    1.95    1.39
  -7  22   1    3.62    1.79
   6 -22  -1    4.75    1.79
  -6 -22   1    0.68    1.55
  -6  22   1    2.76    1.90
   5 -22  -1   -0.87    1.14
  -5 -22   1    3.42    1.82
  -5  22   1    0.71    1.69
  -4 -22   1   36.23    5.35
   4 -22  -1   39.40    4.26
  -4  22   1   36.28    4.34
  -3 -22   1   67.99    5.64
   3 -22  -1   62.31    5.07
  -3  22   1   68.07    5.49
   3  22  -1   63.87    3.02
   2 -22  -1   36.68    3.79
  -2 -22   1   32.55    3.76
   2  22  -1   32.54    2.44
  -2  22   1   25.48    3.91
  -1 -22   1    6.15    1.94
   1 -22  -1    5.42    1.85
   1  22  -1    4.14    1.15
   1  22  -1    5.12    1.64
  -1  22   1    5.82    1.89
   0 -22   1   13.07    2.90
   0 -22  -1   12.47    2.73
   0  22   1   12.14    2.64
   0  22  -1   12.09    2.05
   0  22  -1   15.68    3.08
  -1 -22  -1   45.70    4.21
  -1 -22  -1   43.41    4.13
   1 -22   1   49.16    4.47
   1  22   1   44.29    2.74
  -1  22  -1   43.61    4.43
   1  22   1   55.41    4.75
   2 -22   1    1.15    1.07
  -2 -22  -1    3.14    1.49
  -2 -22  -1    1.48    1.14
  -2  22  -1    3.21    1.76
   2  22   1    2.95    0.65
   3 -22   1    2.39    1.17
  -3 -22  -1    1.34    0.89
  -3  22  -1    0.87    1.29
   4 -22   1    5.69    1.88
  -4 -22  -1    4.56    1.79
  -4  22  -1    7.87    2.54
   5 -22   1    7.89    2.27
  -5 -22  -1    9.96    2.39
  -5  22  -1    7.75    2.45
   6 -22   1   62.59    5.40
  -6 -22  -1   61.17    5.56
  -6  22  -1   53.91    5.71
  -7 -22  -1    8.98    2.49
   7 -22   1    4.94    2.07
  -7  22  -1   10.98    3.04
   6 -23  -1   27.21    4.48
  -6 -23   1   15.70    3.68
  -6  23   1   17.87    3.81
  -5 -23   1    6.53    2.29
   5 -23  -1    9.34    2.39
  -5  23   1    3.98    2.03
  -4 -23   1    5.32    2.19
   4 -23  -1    4.10    1.70
  -4  23   1    5.77    2.22
   3 -23  -1   10.29    2.59
  -3 -23   1   11.29    3.01
  -3 -23   1    9.77    3.64
   3  23  -1    9.01    1.31
  -3  23   1    9.07    2.59
  -2 -23   1   26.09    4.16
   2 -23  -1   21.56    3.76
   2  23  -1   20.86    1.95
  -2  23   1   21.42    3.73
   1 -23  -1    0.31    0.89
  -1 -23   1    1.03    1.11
   1  23  -1    4.10    1.73
   1  23  -1    0.43    0.64
  -1  23   1    0.48    1.09
   0 -23  -1   21.06    3.68
   0 -23   1   13.47    2.90
   0  23  -1   17.82    3.29
   0  23  -1   14.37    2.22
   0  23   1   13.44    2.88
  -1 -23  -1    9.22    2.32
   1 -23   1   14.58    3.07
   1  23   1   13.75    2.85
   1  23   1   13.32    1.62
  -1  23  -1   15.32    3.13
   2 -23   1    1.67    1.17
  -2 -23  -1    3.43    1.72
  -2 -23  -1    3.87    1.64
  -2  23  -1    4.59    1.90
   2  23   1    2.86    0.76
  -3 -23  -1   15.48    3.09
   3 -23   1   22.97    3.80
  -3  23  -1   17.07    3.57
   4 -23   1    0.30    0.96
  -4 -23  -1    1.33    1.17
  -4  23  -1    2.84    2.12
   5 -23   1   43.88    4.49
  -5 -23  -1   37.09    4.35
  -5  23  -1   40.35    4.92
   6 -23   1    1.70    1.46
  -6 -23  -1    2.18    1.45
  -6  23  -1    2.74    1.79
  -6 -24   1   25.41    4.56
   6 -24  -1   20.90    3.88
  -6  24   1   26.82    5.45
   5 -24  -1    5.24    2.19
  -5 -24   1    1.98    1.31
  -5  24   1    4.99    2.03
   4 -24  -1   52.58    4.98
  -4 -24   1   47.93    5.14
  -4  24   1   41.68    6.49
   3 -24  -1    0.17    2.07
   3 -24  -1    0.53    1.14
  -3 -24   1   -0.12    1.32
  -3  24   1    0.40    1.20
   3  24  -1    1.96    0.68
   2 -24  -1    7.34    2.16
  -2 -24   1   10.05    2.65
  -2  24   1    6.05    2.31
   2  24  -1    8.16    1.46
  -1 -24   1   34.65    4.06
   1 -24  -1   31.38    3.78
  -1  24   1   32.90    4.04
   1  24  -1   31.58    2.76
   1  24  -1   38.84    4.33
   0 -24   1    1.44    1.41
   0 -24  -1    1.40    1.40
   0  24  -1    2.86    1.37
   0  24   1    3.50    1.13
   0  24   1    3.98    1.70
   0  24  -1    2.81    1.13
  -1 -24  -1   14.70    3.11
   1 -24   1   12.55    2.80
   1  24   1   13.22    1.58
  -1  24  -1   13.79    3.12
   1  24   1   10.99    2.61
   2 -24   1    3.01    1.72
  -2 -24  -1    3.53    1.68
   2 -24   1   -1.37    1.27
  -2  24  -1    2.37    1.75
   2  24   1    2.52    0.74
   3 -24   1   11.16    2.88
  -3 -24  -1    8.58    2.95
  -3  24  -1    7.73    2.28
  -4 -24  -1    4.74    2.01
   4 -24   1    5.09    1.57
  -4  24  -1    6.39    2.38
  -5 -24  -1   36.90    4.48
   5 -24   1   41.23    4.41
  -5  24  -1   36.20    5.66
  -6 -24  -1    0.83    1.45
   6 -24   1   -2.13    1.58
  -6  24  -1   -0.69    1.90
  -6 -25   1    6.06    2.29
   6 -25  -1    3.90    2.58
  -5 -25   1    3.51    2.08
   5 -25  -1    3.72    2.10
   4 -25  -1   22.55    3.94
  -4 -25   1   21.90    4.21
  -4  25   1   24.18    4.27
  -3 -25   1    7.82    2.45
   3 -25  -1   14.26    3.18
   3  25  -1   10.23    1.47
   2 -25  -1   -1.47    1.19
   2 -25  -1   -0.79    0.83
  -2 -25   1    0.68    1.40
   2  25  -1    2.32    0.97
  -2  25   1   -1.83    1.16
  -1 -25   1   23.95    4.19
   1 -25  -1   16.40    3.31
   1  25  -1   18.54    2.19
   1  25  -1   19.77    3.75
  -1  25   1   18.20    3.55
   0 -25   1    0.76    1.11
   0 -25  -1    2.04    1.48
   0  25   1    3.66    1.75
   0  25  -1    2.92    1.69
   0  25   1    1.22    0.96
   0  25  -1    3.97    1.30
   1 -25   1   20.44    3.86
  -1 -25  -1   21.51    3.96
   1  25   1   20.58    2.02
  -1  25  -1   18.38    3.70
   1  25   1   26.35    3.35
  -2 -25  -1   19.72    5.24
   2 -25   1   17.43    3.57
   2  25   1   17.49    1.51
  -2  25  -1   16.23    3.53
  -3 -25  -1    3.02    1.43
   3 -25   1    0.91    1.38
  -3  25  -1    5.35    2.88
   4 -25   1    0.11    1.18
  -4 -25  -1   -1.91    0.85
  -4  25  -1    0.78    1.72
   5 -25   1    6.37    2.36
  -5 -25  -1    2.92    1.86
  -5  25  -1    3.62    2.16
   6 -25   1    0.21    1.56
  -6 -25  -1    5.20    1.70
  -5 -26   1    4.90    1.80
   5 -26  -1   -1.00    1.28
  -4 -26   1   16.61    3.83
  -4  26   1   18.70    3.73
   3 -26  -1   15.27    3.14
  -3 -26   1    7.41    2.62
   3  26  -1    8.74    1.29
  -2 -26   1    2.08    1.54
   2 -26  -1    1.77    1.34
   2  26  -1    0.10    0.74
   1 -26  -1   20.81    3.73
   1  26  -1   15.94    2.44
   1  26  -1   21.22    3.86
   0 -26  -1    7.83    2.74
   0 -26   1   10.54    2.92
   0  26  -1    7.68    2.60
   0  26  -1    8.51    1.89
   0  26   1    6.51    1.50
   0  26   1    8.38    2.44
   1 -26   1    3.13    1.50
  -1 -26  -1    1.46    1.24
  -1  26  -1    1.31    1.05
  -1  26  -1    0.83    1.37
   1  26   1    3.02    1.17
   1  26   1    1.99    1.33
   2 -26   1    2.87    1.71
  -2 -26  -1    0.20    1.17
   2  26   1    0.42    0.62
  -3 -26  -1   -0.11    1.14
   3 -26   1    0.18    1.25
  -3  26  -1   -0.92    1.36
   4 -26   1    3.06    1.77
  -4 -26  -1   -1.63    1.10
  -4  26  -1    1.21    1.92
  -5 -26  -1    4.05    2.25
   5 -26   1    8.82    2.62
  -5  26  -1    3.82    2.47
  -5 -27   1    3.46    1.59
   5 -27  -1   -0.55    1.81
  -4 -27   1   11.48    3.34
   4 -27  -1   10.94    2.85
  -3 -27   1   25.23    4.79
   3 -27  -1   25.72    4.33
   3  27  -1   23.86    1.86
  -3  27   1   20.13    4.06
   2 -27  -1    1.11    1.38
  -2 -27   1    4.20    1.92
   1 -27  -1   26.34    4.49
  -1 -27   1   27.59    4.68
   1  27  -1   22.39    4.10
   1  27  -1   26.55    2.75
   0 -27  -1    3.03    1.65
   0 -27   1   -0.70    1.08
   0  27  -1    5.81    3.51
   0  27   1   -0.13    0.82
  -1 -27  -1    6.53    2.43
  -1  27  -1    4.54    1.53
  -1  27  -1    5.95    2.43
   2 -27   1    0.27    1.12
  -2 -27  -1    0.87    1.25
   2  27   1    0.17    0.55
  -2  27  -1    0.05    1.61
  -3 -27  -1    1.00    1.40
   3 -27   1    6.57    2.43
  -3  27  -1    3.14    2.19
  -4 -27  -1    5.73    2.31
  -4  27  -1    7.46    2.56
   5 -27   1   10.77    3.26
  -5 -27  -1    3.80    1.95
   4 -28  -1    4.81    1.63
  -4  28   1   -2.62    1.50
   3 -28  -1   13.94    3.42
  -3 -28   1    8.18    2.95
   3  28  -1    9.97    1.36
  -3  28   1   10.85    3.28
   2 -28  -1    1.32    1.48
  -2 -28   1    1.26    1.48
  -2  28   1    1.53    1.78
  -1 -28   1   30.74    4.86
   1 -28  -1   23.73    4.34
   1  28  -1   17.25    2.53
   1  28  -1   18.34    3.66
  -1  28   1   23.17    4.19
   0 -28  -1   10.33    2.71
   0 -28   1   11.13    2.99
   0  28   1    9.97    2.04
   0  28  -1    7.88    1.80
   0  28  -1    7.61    2.50
  -1 -28  -1    1.50    1.68
   1 -28   1   -0.25    1.32
   1  28   1    3.96    1.94
   1  28   1    1.85    1.09
  -1  28  -1    1.43    1.69
  -1  28  -1    1.71    1.09
  -2 -28  -1   31.41    5.03
   2 -28   1   26.62    4.57
   2  28   1   35.00    2.15
  -2  28  -1   42.03    5.24
   3 -28   1   -2.17    1.19
  -3 -28  -1    0.81    1.54
  -3  28  -1    2.31    1.98
   4 -28   1    4.46    1.70
  -4 -28  -1    3.26    1.68
   4 -29  -1   10.58    3.10
  -4 -29   1   15.70    3.81
  -4  29   1    9.38    3.37
  -3 -29   1   14.67    3.65
   3 -29  -1   24.06    4.53
  -3  29   1   15.88    3.82
   3  29  -1   18.78    1.63
  -2 -29   1    3.35    2.23
   2 -29  -1    6.76    2.41
  -2  29   1    6.22    2.65
   2  29  -1    7.80    1.52
  -1 -29   1    6.70    2.32
   1 -29  -1    5.12    2.22
  -1  29   1    7.49    1.91
   1  29  -1    5.42    2.34
   1  29  -1    4.83    1.53
  -1  29   1    5.37    2.34
   0 -29   1   -0.89    1.40
   0 -29  -1   -0.85    1.50
   0  29   1    4.11    1.12
   0  29   1    3.16    1.84
   0  29  -1    2.45    1.52
   0  29  -1   -0.84    1.09
  -1 -29  -1    1.66    1.75
   1 -29   1    0.72    1.65
  -1  29  -1    1.23    1.77
   1  29   1    2.76    1.87
  -1  29  -1   -0.50    1.17
   1  29   1   -0.52    0.73
  -2 -29  -1   15.84    3.50
   2 -29   1   16.72    3.71
  -2  29  -1   21.49    4.33
   2  29   1   26.45    1.81
  -3 -29  -1    1.69    1.50
   3 -29   1    5.96    2.01
  -3  29  -1    1.68    1.96
  -4 -29  -1   13.00    3.48
   4 -29   1   12.08    3.70
  -3 -30   1    4.06    1.84
   3 -30  -1   -0.74    1.44
   3  30  -1    2.09    0.67
  -3  30   1    0.53    1.93
   2 -30  -1    2.52    1.96
  -2 -30   1    5.64    1.99
   2  30  -1   -1.26    0.97
  -2  30   1    0.94    1.90
   1 -30  -1   24.32    4.65
  -1 -30   1   15.01    3.64
  -1  30   1   20.54    3.09
   1  30  -1   21.43    2.93
  -1  30   1   22.11    4.19
   0 -30  -1    1.13    1.65
   0 -30   1    0.62    1.77
   0  30  -1    1.27    1.24
   0  30   1    4.85    2.02
   0  30   1    2.95    1.32
   1 -30   1    2.24    2.09
  -1 -30  -1    4.25    2.12
   1  30   1    4.26    1.84
  -1  30  -1    1.74    2.99
   1  30   1    0.08    0.82
  -1  30  -1    0.53    1.10
   2 -30   1    5.62    2.20
  -2 -30  -1    6.85    2.73
   2  30   1    9.57    1.32
  -3 -30  -1   10.62    3.01
   3 -30   1   14.84    3.58
  -2 -31   1   -3.11    1.41
   2 -31  -1    3.56    1.44
   2  31  -1   -0.32    1.17
  -1 -31   1   14.89    3.72
   1 -31  -1   14.90    3.36
  -1  31   1    9.89    2.94
  -1  31   1   11.48    2.35
   1  31  -1   14.69    2.42
   0 -31  -1    4.20    2.10
   0 -31   1    5.72    2.31
   0  31  -1    2.93    1.75
   0  31   1    3.04    1.39
   0  31   1    6.66    2.69
   1 -31   1   41.05    5.18
  -1 -31  -1   39.51    4.83
  -1  31  -1   33.85    3.72
   1  31   1   25.73    2.70
  -2 -31  -1    5.51    2.12
   2 -31   1    3.84    2.21
  -2  31  -1    3.07    1.97
 -10   0   2    3.36    1.53
  -9   0   2    1.42    1.28
  -8   0   2   -1.18    0.83
  -7   0   2    1.24    0.99
  -7   0   2    2.33    0.83
  -6   0   2   66.41    4.63
   6   0  -2   63.44    4.28
  -5   0   2    0.29    0.60
   5   0  -2   -0.96    0.38
  -5   0   2   -0.72    0.40
  -4   0   2   98.05    4.46
  -4   0   2  102.27    4.81
   4   0  -2  108.62    4.82
  -3   0   2   -0.17    0.28
  -3   0   2   -0.18    0.30
   3   0  -2   -0.15    0.28
  -2   0   2    0.14    0.35
  -2   0   2   -0.12    0.25
   2   0  -2   -0.13    0.23
   1   0  -2    0.06    0.17
  -1   0   2   -0.02    0.19
  -1   0   2    0.01    0.19
   1   0  -2   -0.21    0.14
   2   0   2   66.65    1.82
  -2   0  -2   68.51    1.99
   3   0   2    0.10    0.21
  -3   0  -2    0.18    0.25
  -4   0  -2  121.28    4.28
   4   0   2  122.29    4.01
  -5   0  -2    0.45    0.42
   5   0   2    0.15    0.38
   6   0   2    5.20    1.24
  -6   0  -2    4.04    1.19
  -7   0  -2    0.28    0.68
   7   0   2    0.32    0.72
  -8   0  -2   46.21    3.74
  -9   0  -2    0.99    0.89
  -9   0  -2    1.26    0.97
 -10   0  -2    6.82    1.97
 -10   0  -2    5.57    2.38
 -10  -1   2    1.28    1.30
 -10   1   2    7.00    1.80
  -9  -1   2   -0.52    0.90
  -9   1   2    0.60    1.12
  -8  -1   2   -1.12    1.02
  -8  -1   2   -1.18    0.82
  -8   1   2   -1.26    0.78
  -7  -1   2    2.76    1.21
  -7  -1   2    6.73    1.89
  -7   1   2    4.86    1.35
  -7   1   2    4.33    1.47
   6  -1  -2    2.52    1.15
  -6  -1   2    1.76    1.06
  -6  -1   2    1.89    1.11
   6   1  -2    3.13    1.20
  -6   1   2    1.48    1.13
  -5  -1   2    6.16    1.61
   5  -1  -2    3.55    1.29
  -5  -1   2    3.15    1.14
   5   1  -2    5.87    1.43
  -5   1   2    5.09    1.87
  -5   1   2    2.20    1.05
  -4  -1   2   10.87    1.69
   4  -1  -2   10.09    1.75
  -4  -1   2    6.95    1.51
  -4   1   2    9.38    1.72
   4   1  -2   10.72    1.83
  -3  -1   2   40.98    2.46
  -3  -1   2   39.21    2.61
   3  -1  -2   40.04    2.59
   3   1  -2   39.06    2.53
  -3   1   2   36.21    2.49
  -2  -1   2   24.03    1.77
   2  -1  -2   29.40    1.94
  -2  -1   2   25.52    1.69
  -2   1   2   25.85    1.74
  -2   1   2   27.10    1.86
   2   1  -2   24.28    1.74
  -1  -1   2   61.70    2.26
  -1  -1   2   64.36    2.45
   1  -1  -2   64.73    2.45
   1  -1  -2   66.92    2.39
  -1   1   2   65.00    2.46
  -1   1   2   59.69    2.27
   1   1  -2   66.35    2.47
   1   1  -2   61.57    2.26
   0  -1   2    3.62    0.41
   0  -1  -2    4.11    0.43
   0  -1  -2    3.58    0.40
   0  -1   2    2.19    0.40
   0   1  -2    3.82    0.41
   0   1  -2    3.58    0.41
   0   1  -2    3.24    0.48
   0   1   2    3.58    0.40
   1  -1   2   11.92    0.52
  -1   1  -2   12.16    0.90
  -1   1  -2   12.37    0.56
  -2  -1  -2   14.84    0.83
   2  -1   2   14.81    0.86
  -2   1  -2   14.89    0.90
   2   1   2   15.65    0.72
  -3  -1  -2  189.64    4.82
   3  -1   2  174.98    4.61
  -3   1  -2  184.92    4.83
   3   1   2  186.29    4.46
  -4  -1  -2   76.47    3.26
   4  -1   2   73.88    3.08
  -4   1  -2   73.32    3.22
   4   1   2   74.88    2.95
   5  -1   2  110.82    4.36
  -5  -1  -2  119.54    4.75
  -5   1  -2  107.83    4.53
   5   1   2  109.95    4.16
   6  -1   2   14.14    1.69
  -6  -1  -2   14.78    2.23
   6   1   2   12.46    1.57
  -6   1  -2   15.15    1.86
  -7  -1  -2    2.71    1.04
   7  -1   2    1.63    0.89
   7   1   2    2.85    0.95
  -7   1  -2    2.53    1.17
  -8  -1  -2    2.08    1.09
  -8   1  -2    1.74    1.00
  -9  -1  -2    5.35    2.05
  -9   1  -2    5.07    1.58
  -9   1  -2    6.26    2.12
 -10  -1  -2   29.75    3.40
 -10  -1  -2   25.55    4.95
 -10   1  -2   29.81    3.48
 -10   1  -2   31.35    5.31
 -10  -2   2    5.06    1.95
 -10   2   2    4.62    2.18
  -9  -2   2   -1.72    0.85
  -9   2   2   -0.07    1.09
  -8  -2   2    4.59    1.57
  -8  -2   2    2.79    1.53
  -8   2   2    2.04    1.27
  -7  -2   2   13.49    2.72
  -7  -2   2   15.06    2.41
  -7   2   2   16.22    2.89
  -7   2   2   15.93    2.69
   6  -2  -2   15.10    2.51
  -6  -2   2   15.28    2.42
  -6  -2   2   16.07    2.74
  -6   2   2   14.47    2.55
  -6   2   2   13.52    2.49
   6   2  -2   17.27    2.66
   5  -2  -2    2.24    0.99
  -5  -2   2    2.89    1.08
  -5  -2   2    3.88    1.16
   5   2  -2    2.30    0.92
  -5   2   2    2.87    1.20
   4  -2  -2    7.76    1.60
  -4  -2   2    7.43    1.54
  -4  -2   2    7.81    1.42
  -4   2   2    7.84    1.57
   4   2  -2    9.38    1.64
  -3  -2   2   64.37    3.37
  -3  -2   2   63.80    3.06
   3  -2  -2   62.49    3.32
   3   2  -2   57.25    3.10
  -3   2   2   59.31    3.27
   2  -2  -2    0.75    0.48
  -2  -2   2    1.77    0.60
  -2  -2   2    1.83    0.57
   2   2  -2    1.27    0.49
   2   2  -2    0.68    0.42
  -2   2   2    1.06    0.53
  -1  -2   2  475.50    9.11
   1  -2  -2  478.20    9.52
  -1  -2   2  478.41    9.50
   1   2  -2  468.15    9.42
  -1   2   2  455.55    9.17
   1   2  -2  457.73    9.05
  -1   2   2  467.25    9.43
   0  -2   2   32.88    1.39
   0  -2  -2   34.13    1.27
   0  -2   2   29.83    1.34
   0  -2   2   29.77    1.34
   0  -2  -2   30.24    1.27
   0   2   2   28.16    1.17
   0   2  -2   33.73    1.46
   0   2   2   32.26    1.28
   0   2  -2   33.12    1.42
   1  -2   2  193.26    3.98
   1  -2   2  191.56    4.73
  -1  -2  -2  203.47    3.67
  -1  -2  -2  199.93    3.93
  -1   2  -2  195.41    4.72
  -1   2  -2  193.54    4.01
  -2  -2  -2  686.55   11.84
   2  -2   2  697.74   12.14
  -2   2  -2  707.36   13.86
   2   2   2  681.96   11.46
  -2   2  -2  648.24   12.06
   3  -2   2   42.17    2.03
  -3  -2  -2   42.94    2.01
   3   2   2   42.22    1.78
  -3   2  -2   42.47    2.07
  -4  -2  -2   70.88    3.16
   4  -2   2   70.21    3.09
   4   2   2   71.18    2.83
  -4   2  -2   71.72    3.22
  -5  -2  -2   12.61    1.84
   5  -2   2   11.19    1.38
   5   2   2   11.13    1.26
  -5   2  -2    9.66    1.57
  -6  -2  -2   42.37    3.06
   6  -2   2   38.81    2.81
  -6   2  -2   40.20    2.98
   6   2   2   39.37    2.60
  -7  -2  -2    7.19    1.74
   7  -2   2    9.77    2.05
  -7   2  -2    3.91    1.26
   7   2   2    7.14    1.44
  -8  -2  -2   62.77    4.38
  -8   2  -2   61.08    5.69
  -8   2  -2   65.17    4.38
  -9  -2  -2    3.82    1.79
  -9   2  -2    4.39    1.43
  -9   2  -2    3.14    1.66
 -10  -2  -2   18.65    3.11
 -10   2  -2   17.63    3.98
 -10   2  -2   15.57    3.04
 -10  -3   2   -1.10    1.18
 -10   3   2   -0.84    1.60
 -10   3   2   -0.17    1.48
  -9  -3   2   15.22    3.18
  -9   3   2   19.78    3.50
  -9   3   2   14.92    3.45
  -8  -3   2    7.16    2.23
  -8   3   2    7.59    2.10
  -8   3   2    3.61    1.85
  -7  -3   2    0.31    0.81
  -7  -3   2    0.82    1.07
  -7   3   2   -0.23    0.74
  -7   3   2    1.23    0.89
  -6  -3   2    2.20    0.97
  -6  -3   2    0.36    0.69
   6  -3  -2   -0.71    0.63
  -6   3   2    0.78    0.82
   6   3  -2    2.81    1.01
  -5  -3   2   34.11    2.72
   5  -3  -2   27.30    2.69
  -5  -3   2   37.34    3.17
   5   3  -2   38.05    3.02
  -5   3   2   32.63    2.96
   4  -3  -2   73.40    4.05
  -4  -3   2   67.10    3.51
  -4  -3   2   63.67    4.07
   4   3  -2   69.46    3.80
  -4   3   2   58.73    4.72
  -3  -3   2    0.00    0.33
  -3  -3   2   -0.21    0.36
  -3   3   2    2.81    0.94
   3   3  -2    1.87    0.74
  -2  -3   2    0.72    0.47
   2  -3  -2    0.90    0.50
  -2  -3   2    0.56    0.41
  -2   3   2    0.47    0.39
   2   3  -2    0.00    0.26
   2   3  -2    0.87    0.42
  -1  -3   2  125.33    3.83
   1  -3  -2  123.98    3.81
  -1  -3   2  132.58    3.94
  -1  -3   2  124.08    3.50
  -1   3   2  124.46    3.35
  -1   3   2  119.56    3.73
   1   3  -2  117.46    3.42
   1   3  -2  126.63    3.80
   0  -3   2   16.02    1.03
   0  -3  -2   14.85    0.65
   0  -3  -2   16.52    1.04
   0  -3   2   14.92    1.01
   0   3   2   15.13    0.84
   0   3  -2   15.09    1.09
   0   3   2   15.73    0.69
   0   3  -2   15.85    1.03
   0   3  -2   14.28    0.98
   0   3   2   15.23    0.94
   1  -3   2  220.62    4.75
  -1  -3  -2  215.14    4.08
   1  -3   2  216.19    5.37
  -1  -3  -2  229.04    4.47
   1  -3   2  222.33    4.79
  -1   3  -2  230.19    5.47
  -1   3  -2  225.09    4.81
   2  -3   2  132.73    3.57
  -2  -3  -2  132.14    3.32
  -2   3  -2  124.81    4.37
  -2   3  -2  121.61    3.49
   2   3   2  132.74    3.07
   3  -3   2   18.63    1.39
  -3  -3  -2   16.52    1.27
   3   3   2   17.99    1.16
  -3   3  -2   18.32    1.39
   4  -3   2  229.13    6.46
  -4  -3  -2  224.03    6.39
  -4   3  -2  225.74    6.48
  -4   3  -2  217.17    9.24
   4   3   2  245.44    6.01
  -5  -3  -2    9.09    1.61
   5  -3   2   11.70    1.79
  -5   3  -2    7.82    1.49
  -5   3  -2    8.78    1.96
   5   3   2    9.22    1.42
  -6  -3  -2   41.99    3.09
   6  -3   2   42.68    3.00
   6   3   2   41.78    2.67
  -6   3  -2   46.42    4.21
  -6   3  -2   44.54    3.16
  -7  -3  -2   32.45    2.93
   7   3   2   27.98    2.36
  -7   3  -2   25.28    3.91
  -7   3  -2   25.17    2.59
  -8  -3  -2   15.09    2.54
  -8   3  -2   15.03    2.60
  -8   3  -2   12.93    3.22
  -9  -3  -2    4.20    1.50
  -9   3  -2    4.10    2.13
  -9   3  -2    2.64    1.28
 -10  -3  -2    4.20    1.78
 -10   3  -2    5.22    2.31
 -10   3  -2    0.14    1.16
 -10  -4   2   16.82    3.12
 -10   4   2   11.13    3.37
 -10   4   2   13.07    2.54
  -9  -4   2    5.25    1.89
  -9   4   2    5.04    1.81
  -9   4   2    7.62    2.56
  -8  -4   2    1.01    1.06
  -8   4   2   -1.24    0.91
  -8   4   2   -0.50    1.09
  -7  -4   2    1.85    1.33
  -7   4   2    0.51    0.79
  -6  -4   2   32.32    3.30
  -6  -4   2   31.93    2.82
   6  -4  -2   32.59    3.22
   6   4  -2   29.07    2.88
  -6   4   2   26.01    2.86
   5  -4  -2   -0.45    0.55
  -5  -4   2   -0.68    0.35
  -5  -4   2    0.07    0.45
   5   4  -2    0.23    0.55
  -5   4   2   -0.33    0.46
  -4  -4   2   93.61    6.70
  -4  -4   2   86.52    3.99
   4  -4  -2   84.61    4.42
   4   4  -2   86.23    4.30
  -4   4   2   93.89    4.94
   3  -4  -2   29.69    2.33
  -3  -4   2   35.61    2.54
  -3  -4   2   30.00    2.07
   3   4  -2   32.38    2.33
  -3   4   2   30.15    2.35
   2  -4  -2   54.52    2.84
  -2  -4   2   51.90    2.75
  -2  -4   2   59.02    2.54
   2   4  -2   53.08    2.69
  -2   4   2   56.81    2.85
  -2   4   2   50.35    2.58
   2   4  -2   49.79    2.34
   1  -4  -2   13.63    1.02
  -1  -4   2   12.06    1.17
   1  -4  -2   11.61    1.14
  -1  -4   2   11.64    1.17
  -1  -4   2   12.63    1.01
  -1   4   2   13.26    0.99
  -1   4   2   11.60    1.13
   1   4  -2   11.59    1.11
   0  -4   2   82.05    2.85
   0  -4   2   73.92    2.62
   0  -4  -2   71.21    2.47
   0  -4  -2   76.32    2.08
   0   4   2   74.81    2.11
   0   4  -2   76.94    2.63
   0   4   2   72.46    2.14
   0   4   2   74.04    2.48
   0   4  -2   80.39    2.88
   0   4  -2   81.51    2.64
   1  -4   2   72.68    2.49
  -1  -4  -2   81.13    2.39
  -1  -4  -2   79.24    1.65
   1  -4   2   79.93    2.62
   1  -4   2   80.52    2.98
  -1   4  -2   80.54    2.61
  -1   4  -2   79.56    2.96
   2  -4   2  234.74    5.65
   2  -4   2  243.54    6.80
  -2  -4  -2  244.06    5.41
  -2   4  -2  235.78    6.63
  -2   4  -2  243.28    5.76
   2   4   2  233.53    5.06
   3  -4   2  433.04    9.54
  -3  -4  -2  440.58    9.30
  -3   4  -2  431.07   11.00
  -3   4  -2  441.75    9.58
   3   4   2  429.60    8.71
   4  -4   2  480.88   10.95
  -4  -4  -2  482.53   10.82
  -4   4  -2  462.78   13.11
   4   4   2  484.99   10.08
  -4   4  -2  475.10   10.91
   5  -4   2   74.43    3.77
  -5  -4  -2   74.19    3.80
  -5   4  -2   81.09    5.08
  -5   4  -2   69.79    3.68
   5   4   2   70.66    3.22
   6  -4   2   75.46    4.07
  -6  -4  -2   76.06    4.24
  -6   4  -2   83.42    5.70
   6   4   2   74.13    3.60
  -6   4  -2   75.93    4.24
  -7  -4  -2   18.02    2.24
   7   4   2   18.39    2.01
  -7   4  -2   15.76    2.44
  -7   4  -2   17.46    3.19
  -8  -4  -2   17.32    2.90
  -8   4  -2   15.16    2.60
  -9  -4  -2   10.77    2.22
  -9   4  -2   14.44    3.44
  -9   4  -2   11.76    2.39
  -9  -5   2   -0.02    1.19
  -9   5   2   -1.80    0.96
  -9   5   2    1.21    1.53
  -8  -5   2    0.25    0.88
  -8   5   2    0.47    0.96
  -8   5   2    3.94    2.53
  -7  -5   2    0.89    0.91
  -7   5   2    1.58    1.13
  -7   5   2    4.07    1.34
  -6  -5   2   -0.31    0.74
   6  -5  -2   -1.26    0.49
  -6  -5   2    0.66    0.77
  -6   5   2   -0.20    0.61
   6   5  -2    0.80    0.82
   5  -5  -2    3.02    1.18
  -5  -5   2    2.59    0.82
  -5  -5   2    5.69    1.56
   5   5  -2    4.32    1.24
  -5   5   2    2.52    1.17
  -4  -5   2   34.11    2.81
   4  -5  -2   33.19    2.77
  -4  -5   2   35.80    2.46
  -4   5   2   32.40    2.74
   4   5  -2   34.65    2.65
   3  -5  -2    6.60    1.40
  -3  -5   2    6.13    1.13
  -3  -5   2    9.98    1.77
   3   5  -2    6.92    1.28
   3   5  -2    6.59    1.14
  -3   5   2    5.92    1.27
  -3   5   2    8.20    1.52
   2  -5  -2    1.57    0.63
  -2  -5   2    1.04    0.58
  -2  -5   2    1.17    0.46
   2   5  -2    1.39    0.55
  -2   5   2    1.08    0.58
   2   5  -2    0.74    0.44
  -2   5   2    2.08    0.64
  -1  -5   2   24.43    1.76
  -1  -5   2   23.19    1.39
   1  -5  -2   24.00    1.42
  -1  -5   2   21.88    1.63
   1  -5  -2   22.37    1.62
   1   5  -2   25.24    1.69
  -1   5   2   25.87    1.48
  -1   5   2   26.77    1.73
   1   5  -2   20.51    1.35
   0  -5   2  217.98    5.65
   0  -5  -2  211.39    5.25
   0  -5   2  208.32    5.39
   0  -5  -2  214.42    4.70
   0   5   2  210.07    4.76
   0   5   2  209.65    5.20
   0   5  -2  217.73    5.74
   0   5  -2  216.88    5.23
   0   5  -2  221.58    5.44
  -1  -5  -2  172.05    4.48
   1  -5   2  171.89    4.99
  -1  -5  -2  181.92    4.38
   1  -5   2  162.92    4.46
   1  -5   2  179.54    4.68
  -1   5  -2  167.88    4.54
  -1   5  -2  178.06    5.09
   2  -5   2   12.87    1.15
  -2  -5  -2   12.05    1.02
   2  -5   2   11.49    1.35
   2  -5   2   10.55    1.02
  -2   5  -2   12.19    1.13
   2   5   2   12.56    0.94
   3  -5   2   82.57    3.37
  -3  -5  -2   84.36    3.24
   3   5   2   80.37    2.86
  -3   5  -2   77.31    3.29
  -3   5  -2   77.23    3.99
   4  -5   2   65.58    3.32
  -4  -5  -2   65.55    3.25
  -4   5  -2   68.25    3.40
   4   5   2   71.30    2.97
  -4   5  -2   75.85    4.43
   5  -5   2  223.84   10.13
  -5  -5  -2  233.53    7.40
   5   5   2  233.44    6.58
  -5   5  -2  244.95    9.28
  -5   5  -2  242.55    7.58
  -6  -5  -2  182.32    6.95
   6  -5   2  189.45    6.94
   6   5   2  183.17    6.03
  -6   5  -2  196.60    8.90
  -6   5  -2  187.39    7.01
  -7  -5  -2   34.95    3.12
  -7  -5  -2   29.18    2.73
  -7   5  -2   33.16    3.01
  -7   5  -2   31.86    3.75
   7   5   2   32.09    2.57
  -8   5  -2    1.85    0.94
  -8   5  -2    1.63    1.09
  -9  -5  -2    0.51    1.49
  -9  -5  -2    3.84    1.32
  -9   5  -2    3.72    1.52
  -9   5  -2    2.33    1.45
  -9  -6   2    2.13    1.77
  -9  -6   2    2.25    1.55
  -9   6   2    1.44    1.58
  -9   6   2    1.77    1.58
  -8  -6   2    0.17    1.14
  -8   6   2    2.67    2.46
  -8   6   2    2.16    1.96
  -7  -6   2    1.23    1.02
  -7   6   2    1.17    1.05
  -7   6   2    3.31    1.44
   6  -6  -2    9.61    2.06
  -6  -6   2   10.06    2.35
  -6  -6   2    8.31    1.95
  -6   6   2   11.82    2.46
  -6   6   2    8.01    1.99
   6   6  -2    9.93    1.99
  -5  -6   2   42.64    3.51
   5  -6  -2   43.63    3.55
  -5  -6   2   43.71    3.01
   5   6  -2   48.87    3.49
  -5   6   2   44.01    3.78
  -5   6   2   49.05    3.70
   4  -6  -2   61.72    3.86
  -4  -6   2   57.51    3.74
  -4  -6   2   57.80    3.19
   4   6  -2   60.62    3.58
  -4   6   2   52.30    3.53
  -4   6   2   55.28    3.93
  -3  -6   2    0.19    0.43
   3  -6  -2   -0.05    0.49
  -3  -6   2   -0.12    0.34
   3   6  -2    0.02    0.46
   3   6  -2    0.10    0.32
  -3   6   2    0.32    0.53
  -3   6   2    0.25    0.34
  -2  -6   2    5.42    0.93
  -2  -6   2    5.09    1.08
  -2  -6   2    3.79    1.01
   2  -6  -2    6.60    1.31
  -2   6   2    3.93    0.89
  -2   6   2    4.69    1.02
   2   6  -2    5.64    1.08
   2   6  -2    4.84    0.86
  -1  -6   2    4.20    1.01
   1  -6  -2    3.34    0.85
   1  -6  -2    4.99    0.82
  -1  -6   2    3.65    0.73
  -1  -6   2    3.47    0.89
   1   6  -2    3.10    0.89
   1   6  -2    3.76    0.71
   1   6  -2    3.34    0.79
  -1   6   2    3.82    0.90
  -1   6   2    2.97    0.63
   0  -6  -2   16.55    1.31
   0  -6   2   16.38    1.51
   0  -6  -2   14.27    1.09
   0  -6   2   15.61    1.32
   0   6   2   14.67    1.25
   0   6   2   13.94    1.13
   0   6  -2   20.49    1.86
   0   6  -2   15.00    1.27
   1  -6   2   12.73    1.14
  -1  -6  -2   14.41    1.15
   1  -6   2   14.72    1.42
   1  -6   2   13.64    1.20
  -1  -6  -2   14.21    1.24
  -1   6  -2   12.08    1.13
  -1   6  -2   13.24    1.42
   2  -6   2  309.18    8.20
   2  -6   2  281.47    7.12
  -2  -6  -2  292.98    5.13
  -2  -6  -2  301.17    6.99
   2  -6   2  289.68    7.03
  -2   6  -2  297.83    7.38
   2   6   2  294.74    6.60
  -2   6  -2  324.62    8.56
   3  -6   2    0.17    0.33
  -3  -6  -2    0.48    0.41
   3   6   2    0.57    0.32
  -3   6  -2    0.43    0.54
  -3   6  -2    0.07    0.35
   4  -6   2  113.61    4.63
  -4  -6  -2  105.02    4.30
  -4   6  -2  114.69    6.51
   4   6   2  107.44    3.85
  -4   6  -2  104.00    5.31
  -5  -6  -2  199.57    6.80
   5  -6   2  195.28    6.85
  -5  -6  -2  192.90    6.01
  -5   6  -2  200.63    8.36
  -5   6  -2  199.52    6.92
   5   6   2  185.45    5.84
   6  -6   2    2.12    0.95
  -6  -6  -2    1.11    0.80
  -6  -6  -2    1.35    0.68
   6   6   2    2.71    0.75
  -6   6  -2    0.11    0.78
  -6   6  -2    2.45    1.07
  -7  -6  -2    2.00    1.12
  -7  -6  -2    2.84    1.08
  -7   6  -2    2.20    1.04
  -7   6  -2    3.81    1.86
  -8  -6  -2   57.89    4.33
  -8   6  -2   53.83    4.17
  -8   6  -2   62.98    5.84
  -9  -6  -2    6.68    1.78
  -9  -6  -2   14.71    3.07
  -9   6  -2    6.19    1.80
  -9   6  -2   11.17    2.94
  -9  -7   2    1.14    1.18
  -9  -7   2    1.24    2.44
  -9   7   2    1.54    1.10
  -9   7   2    2.05    1.83
  -8  -7   2   11.96    3.39
  -8   7   2    4.37    1.91
  -8   7   2    8.52    2.42
  -7  -7   2    1.92    1.36
  -7   7   2    2.22    1.35
  -7   7   2    1.50    1.10
  -6  -7   2   23.62    2.81
  -6  -7   2   22.16    2.45
   6  -7  -2   25.14    4.48
   6   7  -2   24.82    2.63
  -6   7   2   26.42    2.90
  -6   7   2   19.77    3.29
   5  -7  -2   20.12    3.02
  -5  -7   2   20.07    2.95
  -5  -7   2   15.67    2.14
  -5   7   2   15.47    2.60
   5   7  -2   16.55    2.48
  -5   7   2   18.24    3.00
  -4  -7   2   13.74    2.21
  -4  -7   2   16.39    1.68
  -4   7   2   14.42    2.31
  -4   7   2   14.17    2.27
   4   7  -2   15.56    1.91
  -3  -7   2   12.42    1.32
   3  -7  -2   11.84    1.89
  -3  -7   2   12.83    1.62
  -3   7   2   14.00    1.72
   3   7  -2   12.27    1.82
   3   7  -2   11.75    1.27
  -3   7   2    9.39    1.70
   2  -7  -2   63.43    3.12
  -2  -7   2   58.95    3.22
  -2  -7   2   60.91    3.42
  -2  -7   2   61.05    2.60
   2  -7  -2   60.81    3.24
  -2   7   2   61.84    3.24
  -2   7   2   61.35    3.03
   2   7  -2   54.87    2.98
   2   7  -2   56.28    2.54
  -1  -7   2   62.12    3.21
  -1  -7   2   57.18    2.36
   1  -7  -2   60.38    2.60
  -1  -7   2   60.17    2.99
   1  -7  -2   58.25    2.89
  -1   7   2   57.76    2.57
  -1   7   2   55.83    2.82
   1   7  -2   58.62    3.11
   1   7  -2   63.27    2.97
   1   7  -2   59.46    2.49
   0  -7   2    2.92    0.83
   0  -7  -2    4.71    0.91
   0  -7   2    3.35    0.79
   0  -7  -2    4.65    0.77
   0   7  -2    4.25    0.98
   0   7   2    3.00    0.74
   0   7  -2    3.99    0.81
   0   7   2    2.84    0.74
   0   7  -2    4.88    0.96
  -1  -7  -2   54.66    2.56
  -1  -7  -2   51.41    2.39
   1  -7   2   56.87    2.87
   1  -7   2   53.04    2.56
   1  -7   2   58.12    2.72
  -1   7  -2   55.06    2.90
  -1   7  -2   53.12    2.59
   2  -7   2   80.45    3.27
  -2  -7  -2   80.30    3.19
   2  -7   2   79.32    3.80
   2  -7   2   85.56    3.44
  -2   7  -2   84.32    3.54
  -2   7  -2   78.81    3.78
   2   7   2   79.22    2.97
  -3  -7  -2    1.01    0.50
   3  -7   2    0.88    0.48
   3  -7   2    0.63    0.51
  -3  -7  -2    0.39    0.24
  -3   7  -2    0.27    0.43
  -3   7  -2    1.31    0.64
   3   7   2    0.15    0.31
   4  -7   2    3.20    0.93
  -4  -7  -2    2.85    0.90
  -4  -7  -2    3.23    0.70
  -4   7  -2    2.17    1.00
  -4   7  -2    2.48    0.86
   4   7   2    3.76    0.92
  -5  -7  -2   26.61    2.39
  -5  -7  -2   25.95    1.95
   5  -7   2   21.11    2.18
  -5   7  -2   23.57    2.83
  -5   7  -2   26.84    2.42
   5   7   2   24.82    2.10
  -6  -7  -2   50.84    3.14
  -6  -7  -2   50.97    3.57
   6  -7   2   54.97    3.63
  -6   7  -2   54.96    4.63
   6   7   2   54.87    3.10
  -6   7  -2   56.61    3.81
  -7  -7  -2   33.07    3.16
  -7   7  -2   32.68    3.09
  -7   7  -2   42.71    4.51
  -8  -7  -2    6.85    2.42
  -8  -7  -2    8.48    2.03
  -8   7  -2    4.36    1.58
  -8   7  -2    2.86    1.90
  -9  -7  -2    1.89    1.26
  -9   7  -2    5.48    1.48
  -9   7  -2    3.55    1.72
  -9  -8   2    0.93    1.08
  -9   8   2    4.42    1.52
  -9   8   2    3.66    2.09
  -8  -8   2   18.43    4.72
  -8   8   2   22.24    3.95
  -8   8   2   17.43    3.29
  -7  -8   2    7.59    2.11
  -7   8   2    6.14    1.73
  -7   8   2    2.71    1.38
  -6  -8   2    0.05    0.79
  -6  -8   2    1.16    0.90
  -6   8   2    0.14    0.81
  -6   8   2    1.66    0.97
   6   8  -2    1.76    0.70
  -5  -8   2    0.61    0.66
   5  -8  -2   -0.93    0.52
  -5  -8   2    0.20    0.57
  -5   8   2    0.40    0.66
   5   8  -2   -0.32    0.52
  -5   8   2    0.96    0.92
   4  -8  -2   11.16    2.10
  -4  -8   2    7.88    1.69
  -4  -8   2    8.65    1.47
   4   8  -2   11.17    1.94
  -4   8   2    8.20    1.75
  -4   8   2    9.49    1.92
  -3  -8   2   10.63    1.88
  -3  -8   2    9.81    1.20
  -3  -8   2   13.22    2.14
   3  -8  -2   12.69    2.10
  -3   8   2    9.93    1.61
   3   8  -2   11.26    1.25
  -3   8   2   10.62    1.93
   3   8  -2   10.67    1.72
  -2  -8   2   12.63    1.57
   2  -8  -2   13.80    1.52
  -2  -8   2   12.77    1.19
  -2  -8   2   13.86    2.03
   2  -8  -2   11.15    1.73
   2   8  -2   16.33    1.67
   2   8  -2   13.49    1.26
  -2   8   2   14.79    1.64
  -2   8   2   14.72    1.54
   1  -8  -2   31.88    2.23
  -1  -8   2   31.68    2.40
  -1  -8   2   31.88    2.25
  -1  -8   2   30.69    1.74
   1  -8  -2   25.18    1.73
   1   8  -2   28.50    2.07
  -1   8   2   29.18    2.11
   1   8  -2   28.23    1.72
   1   8  -2   28.25    2.22
  -1   8   2   29.49    1.91
   0  -8  -2    0.45    0.38
   0  -8   2    0.91    0.62
   0  -8   2    0.10    0.24
   0  -8  -2    0.06    0.34
   0   8  -2    0.21    0.27
   0   8  -2    0.06    0.27
   0   8   2    0.17    0.39
   0   8  -2    0.49    0.62
   1  -8   2  109.44    4.10
   1  -8   2  113.69    4.25
  -1  -8  -2  120.58    4.08
  -1  -8  -2  118.82    4.14
   1  -8   2  118.61    4.48
  -1   8  -2  125.77    4.87
  -1   8  -2  115.96    4.24
   1   8   2  112.20    4.05
  -2  -8  -2    0.23    0.43
   2  -8   2   -0.44    0.25
   2  -8   2   -0.34    0.28
   2  -8   2    0.48    0.52
  -2  -8  -2    0.07    0.24
   2   8   2   -0.19    0.21
  -2   8  -2    0.39    0.40
  -2   8  -2    0.18    0.39
   3  -8   2   33.66    2.75
   3  -8   2   28.43    2.18
  -3  -8  -2   28.52    1.19
  -3  -8  -2   24.31    1.97
  -3   8  -2   28.83    2.24
  -3   8  -2   27.73    2.54
   3   8   2   28.05    1.89
  -4  -8  -2   90.24    3.13
  -4  -8  -2   96.85    4.39
   4  -8   2   98.86    4.54
  -4   8  -2   95.39    5.20
  -4   8  -2   98.13    4.53
   4   8   2   97.42    3.88
  -5  -8  -2   26.09    1.91
  -5  -8  -2   25.20    2.40
   5  -8   2   18.32    2.20
   5   8   2   26.91    2.07
  -5   8  -2   23.12    2.39
  -5   8  -2   22.67    2.89
   6  -8   2    9.59    2.00
  -6  -8  -2    8.26    1.83
  -6  -8  -2    8.48    1.50
   6   8   2   11.77    1.76
  -6   8  -2    8.18    1.80
  -6   8  -2    8.16    2.06
  -7  -8  -2    9.64    1.95
  -7   8  -2    7.72    1.86
  -7   8  -2   11.58    2.71
  -8  -8  -2   11.54    2.37
  -8  -8  -2   13.96    2.32
  -8   8  -2   12.28    2.86
  -8   8  -2    7.60    1.92
  -9  -8  -2    7.31    2.03
  -9   8  -2    6.01    1.96
  -9   8  -2   11.83    2.87
  -9  -9   2   -1.08    1.05
  -9   9   2   -0.46    1.00
  -9   9   2    3.39    1.68
  -8  -9   2   -2.09    0.79
  -8   9   2    0.30    0.90
  -8   9   2   -0.66    1.45
  -7  -9   2   -0.09    0.80
  -7   9   2   -0.18    0.91
  -7   9   2    0.88    0.77
  -6  -9   2   -0.03    0.74
   6   9  -2    0.56    0.89
  -6   9   2    0.19    0.65
  -6   9   2   -0.10    0.83
  -5  -9   2    0.48    0.59
  -5  -9   2    0.43    0.83
   5  -9  -2    0.32    0.76
   5   9  -2   -0.23    0.64
  -5   9   2   -1.28    0.46
  -5   9   2    1.30    0.82
  -4  -9   2   52.14    2.94
  -4  -9   2   54.20    3.84
   4  -9  -2   53.27    3.84
   4   9  -2   49.67    3.41
  -4   9   2   48.82    3.60
  -4   9   2   56.60    3.88
  -3  -9   2   -0.25    0.41
  -3  -9   2    0.51    0.43
   3  -9  -2    1.31    0.70
  -3  -9   2    0.21    0.79
  -3   9   2   -0.61    0.31
   3   9  -2    1.29    0.60
  -2  -9   2   47.26    3.09
  -2  -9   2   49.62    3.31
  -2  -9   2   49.58    2.37
   2  -9  -2   48.54    3.09
   2  -9  -2   51.63    2.96
   2   9  -2   49.59    2.44
  -2   9   2   52.63    2.99
   2   9  -2   50.69    3.02
  -2   9   2   52.11    3.17
  -1  -9   2   73.24    3.64
  -1  -9   2   73.44    3.83
   1  -9  -2   74.46    3.63
   1  -9  -2   76.86    3.30
  -1   9   2   82.91    3.77
  -1   9   2   76.00    3.35
   1   9  -2   78.52    3.06
   1   9  -2   80.98    4.00
   1   9  -2   79.17    3.68
   0  -9   2   38.24    2.46
   0  -9  -2   36.99    2.34
   0  -9  -2   34.18    2.09
   0  -9   2   37.58    2.56
   0   9  -2   34.84    2.28
   0   9  -2   35.69    2.08
   0   9   2   33.57    2.16
   0   9  -2   39.31    2.67
   1  -9   2   -0.21    0.29
  -1  -9  -2    0.46    0.34
   1  -9   2    0.51    0.38
   1  -9   2   -0.01    0.36
  -1  -9  -2    0.52    0.50
  -1   9  -2    0.10    0.33
   1   9   2   -0.33    0.28
   2  -9   2   63.99    3.60
  -2  -9  -2   60.17    3.05
  -2  -9  -2   72.12    3.59
   2  -9   2   60.03    3.11
   2  -9   2   69.03    3.39
  -2   9  -2   65.11    3.67
   2   9   2   65.22    2.97
   3  -9   2   12.53    2.06
   3  -9   2   10.19    1.63
   3  -9   2   12.93    1.48
  -3  -9  -2   12.97    1.52
  -3  -9  -2   12.88    0.59
  -3   9  -2   13.37    2.54
  -3   9  -2   13.51    2.32
   3   9   2   10.84    1.24
  -4  -9  -2   11.02    1.79
  -4  -9  -2   12.36    1.03
   4  -9   2   12.15    2.04
  -4   9  -2   14.01    2.21
  -4   9  -2   13.47    2.26
   4   9   2   10.89    1.36
   5  -9   2    1.74    0.95
  -5  -9  -2    3.19    0.81
  -5  -9  -2    2.76    1.06
   5   9   2    4.45    1.13
  -5   9  -2    5.21    1.41
  -5   9  -2    3.88    1.40
  -6  -9  -2    1.51    0.67
   6  -9   2    1.18    0.72
  -6  -9  -2    0.64    0.68
  -6   9  -2    0.43    0.83
  -6   9  -2    0.91    0.94
   6   9   2   -0.11    0.59
  -7  -9  -2    9.84    2.15
  -7   9  -2   10.10    2.15
  -7   9  -2    9.13    2.55
  -8  -9  -2   -0.29    0.67
  -8  -9  -2    0.26    0.82
  -8   9  -2    2.45    1.44
  -8   9  -2   -1.12    0.83
  -9  -9  -2   13.75    2.91
  -9   9  -2    5.75    2.13
  -9   9  -2    4.04    1.87
  -9 -10   2    2.66    1.26
  -9  10   2   -0.57    0.85
  -9  10   2    0.28    1.73
  -8 -10   2    4.99    1.35
  -8 -10   2   -0.74    1.19
  -8  10   2   -1.04    0.78
  -8  10   2    1.98    1.43
  -7 -10   2   -0.01    0.94
  -7 -10   2   -0.97    0.86
  -7  10   2    0.65    1.01
  -7  10   2    2.24    1.31
  -6 -10   2    3.06    1.38
  -6  10   2    4.54    1.61
  -6  10   2    2.53    1.35
  -5 -10   2    9.06    1.50
  -5 -10   2   10.97    2.23
   5 -10  -2    7.46    1.98
   5  10  -2    7.84    1.74
  -5  10   2    9.65    2.06
  -5  10   2   10.61    2.32
  -4 -10   2    9.31    2.07
   4 -10  -2   13.24    2.34
  -4 -10   2   13.70    2.48
  -4 -10   2   12.42    1.72
  -4  10   2   10.31    1.97
   4  10  -2   12.81    2.16
  -4  10   2   11.92    2.18
   3 -10  -2  111.53    5.34
  -3 -10   2  113.09    4.04
  -3 -10   2  112.45    5.37
  -3 -10   2  109.38    5.56
   3  10  -2  111.06    5.03
  -3  10   2  105.20    4.97
   3  10  -2  110.81    4.09
  -3  10   2  110.36    5.22
   2 -10  -2  319.68    8.76
  -2 -10   2  320.18    9.53
   2 -10  -2  313.14    9.15
  -2 -10   2  316.78    9.29
  -2 -10   2  311.50    7.37
  -2  10   2  304.68    8.98
   2  10  -2  309.23    7.53
  -2  10   2  317.12    8.66
   2  10  -2  297.05    8.70
  -1 -10   2  460.36   11.60
   1 -10  -2  482.67   10.88
  -1 -10   2  508.16   12.20
   1 -10  -2  485.65   11.64
  -1  10   2  476.64   10.98
   1  10  -2  486.16   11.55
   1  10  -2  471.82   10.22
   1  10  -2  490.65   12.18
  -1  10   2  446.88   11.38
   0 -10   2    3.48    0.94
   0 -10  -2    2.61    0.86
   0 -10  -2    3.41    0.87
   0 -10   2    3.36    1.07
   0 -10  -2    2.93    0.85
   0  10  -2    2.87    0.82
   0  10   2    3.21    0.87
   0  10  -2    4.29    1.15
   0  10  -2    3.24    0.77
   1 -10   2  153.17    5.66
  -1 -10  -2  151.97    5.24
  -1 -10  -2  151.79    5.24
  -1 -10  -2  152.63    5.33
   1 -10   2  153.10    5.47
   1 -10   2  140.29    5.22
  -1  10  -2  150.38    5.77
   1  10   2  149.23    5.25
   2 -10   2   29.17    2.27
   2 -10   2   29.90    2.50
  -2 -10  -2   30.84    2.42
   2 -10   2   27.64    2.17
  -2 -10  -2   29.96    2.20
   2  10   2   27.11    1.98
  -2  10  -2   27.92    2.48
   3 -10   2   13.47    1.58
  -3 -10  -2   14.81    2.21
   3 -10   2   16.04    1.75
   3 -10   2   12.51    2.14
  -3 -10  -2   21.24    4.11
  -3  10  -2   15.80    1.85
   3  10   2   15.98    1.58
  -3  10  -2   18.41    2.17
  -4 -10  -2    2.46    0.87
  -4 -10  -2    2.39    0.51
   4 -10   2    1.74    0.91
  -4  10  -2    2.23    0.97
  -4  10  -2    4.02    1.27
   4  10   2    3.68    1.00
  -5 -10  -2    8.33    1.15
  -5 -10  -2   10.52    2.10
   5 -10   2    7.90    1.70
   5  10   2    9.56    1.62
  -5  10  -2   10.34    2.04
  -5  10  -2    6.69    1.80
  -6 -10  -2    4.81    1.43
  -6 -10  -2    2.75    0.83
  -6  10  -2    4.43    1.64
  -6  10  -2    3.33    1.40
   6  10   2    2.93    1.00
  -7 -10  -2   73.78    4.90
  -7  10  -2   79.20    5.05
  -7  10  -2   71.08    5.89
  -8 -10  -2    6.17    1.52
  -8 -10  -2    6.95    1.96
  -8  10  -2    7.40    1.78
  -8  10  -2    9.56    2.48
  -9 -10  -2   -0.50    1.07
  -9  10  -2   -1.05    1.38
  -9  10  -2    0.51    1.09
  -9 -11   2    4.70    1.75
  -9  11   2   -1.55    0.75
  -9  11   2    0.49    1.39
  -8 -11   2   -2.16    0.97
  -8 -11   2    0.28    1.28
  -8  11   2    0.85    1.41
  -8  11   2    0.22    1.14
  -7 -11   2    0.50    1.14
  -7  11   2    0.37    1.16
  -7  11   2    1.93    1.30
  -6 -11   2    2.85    1.23
  -6 -11   2    2.24    0.98
  -6  11   2    3.07    1.45
  -6  11   2    3.05    1.47
  -5 -11   2    2.39    0.85
  -5 -11   2    1.05    0.85
   5 -11  -2    3.24    1.12
   5  11  -2    1.05    0.73
  -5  11   2   -0.50    0.68
  -5  11   2    1.53    1.03
   4 -11  -2   33.51    3.10
  -4 -11   2   35.97    2.39
  -4 -11   2   34.68    3.53
  -4 -11   2   39.36    3.43
  -4  11   2   38.50    3.32
  -4  11   2   41.35    3.41
   4  11  -2   40.02    3.16
  -3 -11   2  174.74    8.56
  -3 -11   2  161.09    6.77
   3 -11  -2  156.96    9.52
  -3 -11   2  168.40    5.16
   3  11  -2  179.87    9.99
   3  11  -2  174.86    5.34
  -3  11   2  161.78    6.65
  -2 -11   2    0.46    0.42
   2 -11  -2    1.22    0.74
  -2 -11   2   -0.27    0.65
  -2 -11   2    1.27    0.77
   2 -11  -2    0.48    0.50
   2  11  -2    0.70    0.46
  -2  11   2    0.97    0.64
  -2  11   2    0.33    0.59
   2  11  -2    1.01    0.57
  -1 -11   2   17.22    1.97
  -1 -11   2   17.28    1.87
   1 -11  -2   17.10    1.70
   1 -11  -2   18.53    1.93
   1  11  -2   17.22    1.49
  -1  11   2   18.21    1.95
   1  11  -2   19.88    1.97
   1  11  -2   17.85    2.13
  -1  11   2   17.83    1.85
   0 -11  -2  230.15    6.72
   0 -11  -2  230.75    7.04
   0 -11   2  230.48    7.44
   0 -11  -2  234.45    7.19
   0 -11   2  220.73    7.14
   0  11   2  217.68    6.77
   0  11  -2  214.33    6.95
   0  11  -2  224.09    7.59
   0  11  -2  224.06    6.40
   1 -11   2   60.93    3.40
  -1 -11  -2   61.27    3.33
   1 -11   2   60.27    3.42
  -1 -11  -2   62.60    3.38
  -1 -11  -2   56.47    3.18
   1 -11   2   63.86    3.64
   1  11   2   61.06    3.34
  -1  11  -2   60.82    3.71
   2 -11   2   40.57    3.02
  -2 -11  -2   41.50    2.90
  -2 -11  -2   38.65    2.65
   2 -11   2   37.08    2.64
   2 -11   2   41.52    2.85
  -2  11  -2   46.27    3.30
   2  11   2   40.17    2.56
  -3 -11  -2    1.44    0.72
   3 -11   2    0.86    0.62
   3 -11   2    1.09    0.84
  -3 -11  -2    2.19    0.99
  -3  11  -2    1.21    0.71
   3  11   2    0.64    0.57
  -3  11  -2    1.42    0.87
  -4 -11  -2   30.88    2.66
   4 -11   2   33.18    2.66
   4 -11   2   27.23    2.61
  -4 -11  -2   28.17    1.18
  -4  11  -2   28.09    2.67
  -4  11  -2   29.03    3.09
   4  11   2   30.58    2.33
  -5 -11  -2    9.11    1.02
  -5 -11  -2    8.70    1.89
   5 -11   2   10.63    2.20
  -5  11  -2    9.82    2.03
  -5  11  -2    9.27    2.10
   5  11   2   11.06    1.82
  -6 -11  -2    5.10    0.98
  -6 -11  -2    2.88    1.26
  -6  11  -2    4.11    1.31
  -6  11  -2    3.11    1.58
  -7 -11  -2   12.44    2.39
  -7 -11  -2   18.20    1.60
  -7  11  -2   13.67    2.63
  -7  11  -2   10.80    2.62
  -8 -11  -2    6.66    1.49
  -8 -11  -2    8.09    2.16
  -8  11  -2    9.74    2.54
  -8  11  -2    3.90    1.74
  -9 -11  -2    9.55    2.59
  -9  11  -2   10.79    2.46
  -9  11  -2   13.03    3.24
  -9 -12   2    2.37    1.67
  -9  12   2    1.91    1.25
  -8 -12   2   13.82    3.07
  -8 -12   2   17.10    2.49
  -8  12   2   16.26    3.14
  -8  12   2   16.83    3.50
  -7 -12   2    6.87    2.06
  -7  12   2    5.05    1.71
  -7  12   2   11.37    2.49
  -6 -12   2   14.00    2.13
  -6 -12   2   11.90    2.74
  -6  12   2   12.39    2.73
  -6  12   2    8.70    2.33
  -5 -12   2  219.21    6.95
  -5 -12   2  225.31    9.31
   5 -12  -2  211.18    9.04
  -5 -12   2  214.97   11.65
  -5  12   2  229.29    9.15
   5  12  -2  205.79    8.14
  -5  12   2  221.47    9.08
   4 -12  -2    5.98    1.61
  -4 -12   2    5.17    1.74
  -4 -12   2    5.01    1.50
  -4 -12   2    5.54    1.13
   4  12  -2    4.49    1.34
  -4  12   2    5.88    1.65
  -4  12   2    5.94    1.65
   4  12  -2    5.43    1.17
   3 -12  -2    5.07    1.41
  -3 -12   2    6.61    1.16
  -3 -12   2    6.44    1.66
  -3 -12   2    6.99    1.66
   3 -12  -2    7.85    1.78
  -3  12   2    6.28    1.48
   3  12  -2    6.47    1.14
  -3  12   2    6.94    1.70
   3  12  -2    4.27    1.25
  -2 -12   2   -0.02    0.53
   2 -12  -2    1.68    0.84
   2 -12  -2    1.53    0.78
  -2 -12   2    3.25    1.16
   2  12  -2    0.78    0.69
   2  12  -2    1.34    0.67
  -2  12   2    3.16    1.01
  -2  12   2    2.09    1.11
  -1 -12   2   89.62    4.55
   1 -12  -2   91.24    4.49
  -1 -12   2   89.68    4.70
   1 -12  -2   94.20    4.20
  -1  12   2   92.47    4.29
   1  12  -2   89.32    4.78
   1  12  -2   91.08    3.66
  -1  12   2   96.80    4.67
   1  12  -2   83.38    4.23
   0 -12   2   59.72    3.65
   0 -12  -2   59.79    3.43
   0 -12  -2   56.99    3.42
   0 -12   2   63.36    3.64
   0 -12  -2   62.46    3.34
   0  12  -2   60.46    3.88
   0  12  -2   62.00    3.11
   0  12   2   66.06    3.58
   0  12  -2   66.69    3.65
   1 -12   2   81.90    4.34
  -1 -12  -2   83.04    4.08
   1 -12   2   79.44    4.11
  -1 -12  -2   85.21    4.15
  -1 -12  -2   97.38    4.45
   1 -12   2   90.47    4.43
   1  12   2   85.77    4.19
  -1  12  -2   84.68    4.58
   2 -12   2    8.87    1.72
  -2 -12  -2   11.20    1.77
   2 -12   2    8.25    1.63
  -2 -12  -2    9.81    1.74
   2 -12   2    9.70    1.71
  -2  12  -2    7.51    1.68
   3 -12   2    5.30    1.29
   3 -12   2    5.73    1.32
  -3 -12  -2    7.75    1.65
   3 -12   2    5.66    1.53
  -3 -12  -2    7.61    1.77
   3  12   2    6.24    1.99
  -3  12  -2    5.21    1.39
  -3  12  -2    6.10    1.70
   4 -12   2   32.72    2.73
  -4 -12  -2   31.06    3.14
  -4 -12  -2   34.64    2.93
   4 -12   2   26.24    2.64
   4 -12   2   31.94    3.27
  -4  12  -2   38.11    3.53
   4  12   2   27.54    2.32
  -4  12  -2   36.93    3.15
   5 -12   2   17.58    2.66
  -5 -12  -2   13.53    0.99
  -5 -12  -2   11.67    2.25
  -5  12  -2   11.66    2.29
   5  12   2   10.78    1.73
  -5  12  -2    7.86    2.04
  -6 -12  -2    9.51    1.10
  -6 -12  -2    6.03    1.71
  -6  12  -2    6.46    1.99
  -6  12  -2    8.04    1.96
  -7 -12  -2   14.11    1.63
  -7 -12  -2   19.42    3.11
  -7  12  -2   17.12    3.03
  -7  12  -2   13.60    3.15
  -8 -12  -2   14.70    1.73
  -8 -12  -2   12.87    3.16
  -8  12  -2   11.91    2.50
  -8  12  -2    7.08    2.45
  -9 -12  -2   29.95    3.55
   9 -12   2   30.13    3.67
  -9  12  -2   27.63    4.12
  -9  12  -2   35.94    5.90
  -9 -13   2    9.13    2.49
  -9  13   2    7.57    2.29
  -9  13   2    4.93    1.79
  -8 -13   2    0.21    1.13
  -8 -13   2   -0.10    1.30
  -8  13   2    1.58    1.15
  -8  13   2    0.24    1.13
  -7 -13   2    3.28    1.71
  -7  13   2    3.93    1.59
  -6 -13   2    1.03    1.18
  -6  13   2    1.93    1.37
  -6  13   2    0.44    0.93
  -5 -13   2   26.57    3.14
  -5 -13   2   22.67    2.01
  -5  13   2   26.51    3.09
  -5  13   2   26.78    3.13
  -4 -13   2   14.74    2.72
   4 -13  -2   21.02    2.54
  -4 -13   2   16.75    1.63
  -4 -13   2   16.14    2.91
  -4  13   2   17.95    2.73
   4  13  -2   18.31    2.29
   4  13  -2   17.01    1.64
  -4  13   2   21.71    2.65
  -3 -13   2   12.25    2.29
   3 -13  -2   13.16    2.60
  -3 -13   2   17.42    1.52
  -3 -13   2   15.93    2.72
   3 -13  -2   12.77    2.25
   3  13  -2   16.29    1.50
  -3  13   2   14.01    2.23
  -3  13   2   15.83    2.49
   3  13  -2   16.32    2.05
  -2 -13   2   26.55    2.69
   2 -13  -2   27.98    2.47
  -2 -13   2   25.85    2.77
   2 -13  -2   31.99    2.80
   2  13  -2   24.68    1.88
   2  13  -2   28.45    4.92
  -2  13   2   28.46    2.71
  -2  13   2   27.81    2.55
   1 -13  -2  111.81    5.20
  -1 -13   2  111.64    6.74
  -1 -13   2  111.94    5.47
   1 -13  -2  117.05    4.89
   1  13  -2  111.96    5.08
   1  13  -2  112.83    5.82
  -1  13   2  113.48    5.02
   1  13  -2  115.15    4.29
   0 -13  -2   40.47    2.79
   0 -13  -2   40.38    2.97
   0 -13   2   42.83    3.19
   0 -13   2   40.27    3.03
   0  13  -2   41.12    2.57
   0  13  -2   39.55    3.88
   0  13   2   40.23    2.96
   0  13  -2   39.12    2.90
  -1 -13  -2   38.19    2.84
  -1 -13  -2   39.05    2.85
  -1 -13  -2   39.29    2.93
   1 -13   2   41.60    3.17
   1 -13   2   35.67    2.81
   1 -13   2   39.75    3.02
   1  13   2   34.38    2.76
  -1  13  -2   39.55    3.21
   2 -13   2   -0.23    0.83
  -2 -13  -2   -0.10    0.51
   2 -13   2    1.61    1.08
  -2 -13  -2    0.89    0.60
   2 -13   2    0.17    0.41
  -2  13  -2    0.41    0.64
  -3 -13  -2    0.99    0.85
   3 -13   2    1.42    0.77
   3 -13   2    0.54    0.66
  -3 -13  -2    1.22    0.74
  -3  13  -2    0.07    0.79
   3  13   2   -0.21    0.38
   4 -13   2   16.76    2.05
   4 -13   2   15.34    2.39
  -4 -13  -2   15.28    2.50
   4 -13   2   14.62    2.57
  -4 -13  -2   17.68    2.62
  -4  13  -2   17.01    2.91
   4  13   2   15.29    1.86
  -4  13  -2   15.84    2.54
  -5 -13  -2   10.51    2.17
  -5 -13  -2   14.35    2.84
  -5 -13  -2   13.62    0.90
   5 -13   2   13.65    2.49
   5 -13   2   17.35    2.70
  -5  13  -2    9.71    2.04
   5  13   2   16.40    1.84
  -5  13  -2   10.94    2.48
  -6 -13  -2    1.79    0.56
  -6 -13  -2    0.94    0.94
   6 -13   2    3.21    1.02
  -6  13  -2    1.31    1.02
  -6  13  -2    0.80    0.72
  -7 -13  -2   16.52    1.63
  -7 -13  -2   20.79    3.24
   7 -13   2   20.76    3.11
  -7  13  -2   17.46    3.00
   8 -13   2    2.02    1.25
  -8 -13  -2   -0.46    1.01
  -8  13  -2    3.59    1.22
  -8  13  -2    1.08    1.50
   9 -13   2    1.22    1.41
  -9 -13  -2    2.13    1.45
  -9  13  -2   -2.71    1.48
  -9 -14   2    9.78    2.62
  -9  14   2    6.02    2.44
  -9  14   2    3.65    2.17
  -8 -14   2    0.11    1.37
  -8  14   2   -1.77    1.21
  -8  14   2    0.24    1.19
  -7 -14   2   -1.12    0.78
  -7  14   2    1.01    1.24
  -7  14   2    0.85    1.35
  -6 -14   2    0.24    0.84
  -6  14   2   -0.33    0.66
  -6  14   2    0.75    1.09
  -5 -14   2  125.32    4.87
  -5 -14   2  122.40    7.02
  -5  14   2  136.68    7.17
  -5  14   2  124.22    6.83
   4 -14  -2   33.23    5.33
  -4 -14   2   34.90    2.20
  -4 -14   2   34.66    3.53
  -4 -14   2   27.47    3.09
  -4  14   2   28.15    3.04
   4  14  -2   25.86    2.05
   4  14  -2   28.63    2.80
  -4  14   2   27.56    3.06
   3 -14  -2    7.03    1.75
  -3 -14   2    6.06    1.76
   3 -14  -2    7.31    1.66
  -3 -14   2    5.09    1.03
  -3 -14   2    7.88    2.02
   3  14  -2    7.26    1.24
  -3  14   2    9.41    2.14
  -3  14   2    4.04    1.45
   3  14  -2    5.88    1.58
   2 -14  -2   28.45    2.83
  -2 -14   2   31.59    3.12
  -2 -14   2   30.81    2.96
   2 -14  -2   28.28    2.61
  -2  14   2   29.22    2.85
   2  14  -2   31.20    2.14
  -2  14   2   29.75    2.94
   2  14  -2   34.16    2.90
   1 -14  -2   18.47    2.11
   1 -14  -2   18.16    2.14
  -1 -14   2   16.47    2.55
   1 -14  -2   20.37    2.06
  -1 -14   2   19.66    2.23
   1  14  -2   18.97    1.72
   1  14  -2   18.30    2.11
   1  14  -2   21.51    2.57
  -1  14   2   22.01    2.30
   0 -14  -2   16.86    1.96
   0 -14  -2   16.23    1.94
   0 -14   2   14.46    2.22
   0 -14   2   15.43    2.34
   0 -14  -2   16.85    2.03
   0  14  -2   14.45    1.61
   0  14  -2   15.49    2.42
   0  14  -2   17.21    2.00
   0  14   2   14.40    2.16
   1 -14   2   10.83    1.97
   1 -14   2   11.03    2.00
   1 -14   2   11.86    2.15
  -1 -14  -2   13.68    2.07
  -1 -14  -2    9.26    1.77
  -1 -14  -2    9.47    1.77
   1  14   2   11.70    1.92
  -1  14  -2    9.44    1.99
   2 -14   2    0.33    0.65
  -2 -14  -2    1.25    0.80
   2 -14   2    0.63    0.51
  -2 -14  -2    1.01    0.73
  -2  14  -2   -0.13    0.74
   2  14   2    0.75    0.22
   3 -14   2   13.52    2.25
   3 -14   2   13.37    2.21
  -3 -14  -2   12.07    2.06
  -3 -14  -2   10.91    3.34
   3 -14   2   11.65    2.27
  -3  14  -2    9.81    2.12
   3  14   2   12.94    2.02
  -4 -14  -2    2.41    0.98
   4 -14   2    1.93    0.95
   4 -14   2    2.38    1.07
  -4 -14  -2    0.34    0.76
   4 -14   2    1.89    1.24
  -4  14  -2    0.19    0.55
  -4  14  -2    3.44    1.35
   4  14   2    1.12    0.80
   5 -14   2   47.44    3.63
  -5 -14  -2   49.45    4.37
  -5 -14  -2   44.25    3.77
  -5  14  -2   45.77    3.95
  -5  14  -2   44.71    4.24
   5  14   2   43.98    3.20
   6 -14   2    0.93    0.98
  -6 -14  -2    1.07    0.32
  -6 -14  -2   -0.85    0.61
  -6  14  -2    0.01    0.92
  -6  14  -2   -0.30    1.08
   7 -14   2   10.02    2.19
  -7 -14  -2    9.69    1.25
  -7 -14  -2   11.19    2.56
  -7  14  -2    7.05    2.21
   8 -14   2    1.30    1.00
  -8 -14  -2   -1.88    1.08
  -8  14  -2   -1.25    0.96
  -8  14  -2    0.10    1.25
   9 -14   2   13.12    2.66
  -9 -14  -2    7.54    2.05
  -9  14  -2   12.41    3.40
  -9  14  -2    8.31    2.40
  -8 -15   2    3.37    1.79
  -8  15   2    7.07    2.37
  -8  15   2    5.76    2.11
  -7 -15   2    0.71    0.86
  -7 -15   2    0.93    1.08
  -7  15   2    2.15    1.48
  -7  15   2    2.20    1.56
  -6 -15   2    7.31    2.51
  -6  15   2    5.85    1.99
  -6  15   2    2.99    1.37
  -5 -15   2    1.06    1.01
  -5  15   2   -0.38    0.72
  -5  15   2    0.27    0.95
  -4 -15   2    4.28    0.98
  -4 -15   2    7.01    2.00
   4  15  -2    4.50    1.06
  -4  15   2    3.67    1.43
   4  15  -2    4.77    1.48
  -4  15   2    4.09    1.49
  -3 -15   2   98.58    5.94
   3 -15  -2   88.77    5.34
  -3 -15   2   93.26    5.55
   3 -15  -2   91.21    5.14
  -3  15   2   93.70    5.46
  -3  15   2   87.38    5.13
   3  15  -2   90.06    3.78
   3  15  -2   87.99    4.98
   2 -15  -2    1.19    0.68
  -2 -15   2    1.13    0.92
  -2 -15   2    0.62    0.75
   2 -15  -2    0.54    0.71
  -2  15   2    0.14    0.74
   2  15  -2    0.94    0.84
   2  15  -2    0.77    0.55
  -2  15   2    0.36    0.62
   1 -15  -2    0.66    0.58
  -1 -15   2    0.63    0.70
  -1 -15   2    1.25    0.92
   1 -15  -2    1.63    0.80
   1 -15  -2    0.17    0.47
   1  15  -2    0.76    0.54
  -1  15   2    0.41    0.79
   1  15  -2    1.27    0.95
   1  15  -2   -0.22    0.49
   0 -15  -2    4.81    1.35
   0 -15   2    3.16    1.07
   0 -15   2    4.46    1.50
   0 -15  -2    6.19    1.39
   0 -15  -2    5.08    1.41
   0  15  -2    3.30    1.06
   0  15   2    4.13    1.36
   0  15  -2    3.68    1.32
   0  15  -2    3.51    1.00
   1 -15   2   44.73    3.42
  -1 -15  -2   47.82    3.36
   1 -15   2   44.23    3.46
  -1 -15  -2   47.81    3.46
  -1 -15  -2   42.66    3.23
  -1  15  -2   42.90    3.69
   1  15   2   46.68    3.46
  -2 -15  -2    0.42    0.86
  -2 -15  -2    1.06    0.69
   2 -15   2    1.64    0.75
   2 -15   2    0.24    0.71
   2 -15   2   -0.55    0.56
  -2  15  -2    0.46    0.72
   2  15   2    0.24    0.17
   3 -15   2   10.91    2.13
   3 -15   2   11.16    2.18
  -3 -15  -2    9.80    2.05
  -3 -15  -2    9.02    1.97
   3 -15   2   10.77    2.14
   3  15   2    9.71    1.89
  -3  15  -2    9.63    2.17
  -4 -15  -2   11.64    2.34
   4 -15   2   11.13    2.31
  -4 -15  -2   11.74    2.22
   4 -15   2   15.38    4.21
   4 -15   2   10.31    2.09
   4  15   2   11.74    2.09
  -4  15  -2   12.45    2.55
  -5 -15  -2    5.50    1.62
   5 -15   2    6.88    1.72
  -5  15  -2    3.35    1.57
  -5  15  -2    4.25    1.69
  -6 -15  -2    2.41    1.13
   6 -15   2    2.81    1.27
  -6  15  -2    4.89    1.66
  -6  15  -2    3.18    1.69
  -7 -15  -2   15.78    1.04
  -7 -15  -2   16.61    2.98
  -7  15  -2   15.70    3.45
  -7  15  -2   13.98    2.75
  -8 -15  -2    0.17    0.89
  -8 -15  -2    0.79    0.62
  -8  15  -2    0.97    1.08
  -8  15  -2    0.71    1.46
  -8 -16   2    1.81    1.45
  -8  16   2    3.60    2.00
  -8  16   2    1.09    1.50
  -7 -16   2    1.34    1.44
  -7  16   2    1.58    1.41
  -7  16   2    1.26    1.37
  -6 -16   2   35.65    2.40
  -6 -16   2   29.43    3.67
  -6  16   2   35.03    3.92
  -6  16   2   29.96    3.78
  -5 -16   2    1.62    0.94
  -5  16   2    0.74    0.99
  -5  16   2    0.26    0.81
  -4 -16   2    6.41    1.86
  -4 -16   2    3.15    0.87
  -4  16   2    4.15    1.56
   4  16  -2    5.26    1.11
  -4  16   2    3.44    1.47
  -3 -16   2    0.34    0.69
   3 -16  -2   -0.15    0.73
   3 -16  -2    1.12    0.82
  -3 -16   2    0.85    0.92
   3  16  -2   -0.49    0.47
   3  16  -2    0.67    0.57
  -3  16   2    0.00    0.75
  -3  16   2    0.43    0.67
   2 -16  -2   34.75    3.26
  -2 -16   2   45.56    3.82
  -2 -16   2   36.29    3.59
   2 -16  -2   36.97    3.14
   2  16  -2   35.44    2.41
   2  16  -2   39.59    3.71
  -2  16   2   36.66    3.41
  -2  16   2   39.39    3.41
   2  16  -2   33.36    3.07
   1 -16  -2   52.96    3.87
  -1 -16   2   55.64    4.07
  -1 -16   2   53.89    4.07
   1 -16  -2   51.02    3.53
   1 -16  -2   53.45    3.80
   1  16  -2   50.74    4.10
   1  16  -2   47.40    3.58
   1  16  -2   48.23    2.93
  -1  16   2   47.37    3.64
   0 -16  -2    3.92    1.21
   0 -16   2    4.14    1.41
   0 -16  -2    5.31    1.43
   0 -16   2    3.20    1.13
   0 -16   2    2.73    1.19
   0 -16  -2    5.70    1.48
   0  16  -2    3.68    1.28
   0  16   2    5.02    1.53
   0  16  -2    3.87    1.20
   0  16  -2    4.66    1.13
  -1 -16  -2   76.15    4.57
  -1 -16  -2   73.30    4.45
  -1 -16  -2   76.09    4.47
   1 -16   2   73.85    4.55
   1 -16   2   73.32    4.56
   1 -16   2   77.52    4.77
  -1  16  -2   89.74    5.36
   1  16   2   75.69    4.59
   2 -16   2    8.61    1.96
  -2 -16  -2    6.72    1.64
   2 -16   2    5.74    1.55
   2 -16   2    3.56    1.39
  -2  16  -2    6.27    1.86
   2  16   2    5.47    0.51
   3 -16   2    2.98    1.01
  -3 -16  -2    0.57    0.91
   3 -16   2   -0.79    0.60
  -3 -16  -2    1.54    0.97
   3 -16   2    0.67    0.71
  -3  16  -2   -0.42    0.93
  -4 -16  -2   19.36    2.98
   4 -16   2   15.05    2.56
   4  16   2   11.32    2.09
  -4  16  -2   12.67    2.62
  -5 -16  -2   18.72    3.21
   5 -16   2   17.71    2.85
  -5  16  -2   14.86    2.89
  -5  16  -2   13.39    2.87
  -6 -16  -2    5.71    1.94
   6 -16   2    4.45    1.41
  -6  16  -2    3.26    1.51
  -6  16  -2    6.17    2.04
  -7 -16  -2   11.95    2.67
   7 -16   2    9.88    2.35
  -7  16  -2    6.32    2.11
  -7  16  -2    7.15    2.37
  -8 -16  -2    1.94    1.29
   8 -16   2    2.94    1.41
  -8  16  -2   -0.44    1.43
  -8  16  -2    0.09    1.53
  -8 -17   2    5.62    2.21
  -8  17   2    6.94    2.38
  -8  17   2   11.55    2.82
  -7 -17   2   -1.04    0.84
  -7 -17   2   -0.26    0.75
  -7  17   2   -0.28    1.15
  -7  17   2    3.88    1.88
  -6 -17   2    2.02    1.54
  -6 -17   2    4.50    0.96
  -6  17   2    1.56    1.78
  -6  17   2   -0.39    1.10
  -5 -17   2    0.02    0.75
  -5  17   2    1.77    0.99
  -5  17   2   -0.44    0.94
  -4 -17   2   18.88    3.31
  -4  17   2   18.09    3.15
   4  17  -2   21.51    1.90
  -4  17   2   21.18    3.30
   3 -17  -2   -0.46    0.55
  -3 -17   2    0.98    0.96
   3  17  -2    0.26    0.52
  -3  17   2   -0.90    0.53
  -3  17   2    0.28    0.86
   2 -17  -2    5.35    1.62
  -2 -17   2    5.36    1.65
  -2 -17   2    6.06    1.98
   2 -17  -2    6.04    1.70
   2 -17  -2    7.15    1.63
   2  17  -2    5.59    1.14
   2  17  -2    3.21    1.50
  -2  17   2    4.77    1.57
   2  17  -2    7.86    1.77
   1 -17  -2   23.05    2.81
   1 -17  -2   21.96    2.55
   1 -17  -2   24.03    2.72
  -1 -17   2   25.30    2.88
  -1 -17   2   23.37    2.87
   1  17  -2   19.55    2.36
   1  17  -2   23.13    3.43
   1  17  -2   20.45    1.95
  -1  17   2   21.53    2.66
   0 -17   2   19.10    2.91
   0 -17   2   10.54    2.24
   0 -17  -2    9.49    1.86
   0 -17  -2   12.03    2.17
   0 -17   2   12.47    2.37
   0 -17  -2   13.25    2.92
   0  17  -2   13.85    2.68
   0  17   2   10.32    2.16
   0  17  -2   11.79    1.92
   1 -17   2    4.21    1.27
   1 -17   2    0.62    0.83
  -1 -17  -2    2.41    1.02
   1 -17   2    1.02    0.98
  -1 -17  -2    2.27    1.08
  -1  17  -2    2.63    1.40
   1  17   2    0.85    0.82
   1  17   2    1.33    0.56
   2 -17   2   10.20    2.09
   2 -17   2   13.30    2.43
  -2 -17  -2   10.62    2.27
  -2 -17  -2   17.29    2.78
  -2 -17  -2   10.53    2.14
   2 -17   2   14.93    2.62
   2  17   2   10.86    0.77
  -2  17  -2   14.70    2.76
  -3 -17  -2   83.18    5.32
   3 -17   2   85.28    5.10
   3 -17   2   77.76    5.04
  -3 -17  -2   83.92    5.12
   3 -17   2   78.01    5.37
  -3  17  -2   87.43    5.78
  -4 -17  -2    0.71    0.84
   4 -17   2    1.06    0.82
   4  17   2    1.88    1.14
  -4  17  -2    3.68    1.58
   5 -17   2    7.83    1.74
  -5 -17  -2   10.70    2.49
  -5  17  -2    8.18    2.37
   6 -17   2    0.83    1.07
  -6 -17  -2    2.94    1.37
  -6  17  -2    0.90    1.22
  -6  17  -2    1.76    1.62
   7 -17   2   -1.92    0.92
  -7 -17  -2    0.94    1.39
  -7  17  -2    1.00    1.24
  -7  17  -2   -0.48    1.38
   8 -17   2    2.60    1.85
  -8 -17  -2    5.59    1.81
  -8  17  -2   -1.03    1.35
  -8  17  -2   -0.50    1.28
  -8 -18   2    2.60    1.89
  -8  18   2    0.89    0.94
  -7 -18   2    3.23    1.63
  -7  18   2    3.19    2.17
  -7  18   2    3.06    1.87
  -6 -18   2    1.27    1.25
  -6 -18   2    2.65    0.94
  -6  18   2    3.94    1.67
  -6  18   2    0.63    0.98
  -5 -18   2    3.38    1.62
  -5  18   2    5.20    1.86
  -5  18   2    2.08    1.34
  -4 -18   2    5.34    1.99
  -4  18   2    5.67    1.93
  -4  18   2    3.86    1.55
   4  18  -2    3.74    0.98
  -3 -18   2   20.22    3.43
   3 -18  -2   19.92    3.20
   3 -18  -2   18.91    4.05
  -3  18   2   26.11    3.17
  -3  18   2   19.28    3.19
   3  18  -2   23.38    1.95
   2 -18  -2    9.98    2.34
  -2 -18   2   10.37    2.26
   2 -18  -2    9.42    2.09
  -2 -18   2    7.92    2.68
   2 -18  -2    6.96    1.80
   2  18  -2    9.03    2.20
   2  18  -2    8.98    1.50
   2  18  -2   12.08    2.50
  -2  18   2    9.40    2.15
  -1 -18   2   58.76    4.47
   1 -18  -2   56.90    4.24
   1 -18  -2   60.40    4.39
   1 -18  -2   63.46    4.23
  -1 -18   2   55.26    4.32
   1  18  -2   65.44    4.91
  -1  18   2   61.55    4.46
   1  18  -2   63.52    3.53
   1  18  -2   63.02    4.38
   0 -18   2   87.14    5.42
   0 -18  -2   93.33    5.44
   0 -18   2   94.48    5.53
   0 -18  -2   82.62    4.83
   0 -18  -2   94.32    5.41
   0 -18   2   93.61    5.57
   0  18   2   81.19    5.08
   0  18  -2   84.40    5.15
   0  18  -2  100.36    6.08
   1 -18   2   76.07    4.95
  -1 -18  -2   68.85    4.54
  -1 -18  -2   71.54    4.92
   1 -18   2   65.97    4.64
   1 -18   2   76.46    4.97
  -1 -18  -2   76.67    4.86
   1  18   2   71.97    4.76
   1  18   2   75.21    3.08
  -1  18  -2   75.47    5.29
  -2 -18  -2    0.34    0.62
   2 -18   2    0.09    0.71
  -2 -18  -2    0.24    0.71
  -2 -18  -2   -0.17    0.96
   2 -18   2    1.82    1.04
   2  18   2    1.29    0.37
  -2  18  -2    2.23    1.45
   3 -18   2   16.06    2.82
  -3 -18  -2   13.22    2.52
  -3  18  -2   12.94    2.71
   4 -18   2   42.58    3.73
  -4 -18  -2   46.13    4.07
  -4  18  -2   40.17    4.21
  -5 -18  -2   70.47    5.23
   5 -18   2   58.45    4.52
  -5  18  -2   60.06    5.38
  -6 -18  -2    0.07    0.76
   6 -18   2    0.61    0.86
  -6  18  -2    0.07    1.33
  -7 -18  -2   -2.27    0.79
   7 -18   2   -0.32    1.07
  -7  18  -2   -0.93    1.06
   8 -18   2    8.34    2.28
  -8 -18  -2    0.78    1.42
  -8  18  -2    0.95    1.59
  -8  18  -2    3.55    1.53
  -8 -19   2    3.99    2.04
  -8  19   2    3.68    1.78
  -7 -19   2   -2.75    1.02
  -7  19   2    0.72    1.48
  -7  19   2   -1.32    1.14
  -6 -19   2   24.16    4.23
  -6  19   2   21.18    3.88
  -6  19   2   16.98    5.56
  -5 -19   2    7.97    2.30
  -5  19   2    7.12    2.13
  -5  19   2    5.57    1.98
  -4 -19   2    3.21    1.50
  -4  19   2    9.03    2.41
   4  19  -2    5.53    1.15
  -4  19   2    9.02    2.35
  -3 -19   2   29.43    3.49
   3 -19  -2   32.07    3.40
   3  19  -2   28.38    2.21
  -3  19   2   32.81    3.53
   2 -19  -2   24.29    2.90
  -2 -19   2   25.72    3.79
   2 -19  -2   19.46    3.99
  -2  19   2   26.98    3.21
   2  19  -2   24.54    3.62
   2  19  -2   24.81    2.17
  -1 -19   2   41.19    3.82
   1 -19  -2   36.74    3.29
   1 -19  -2   33.94    3.38
   1 -19  -2   36.12    3.44
  -1  19   2   39.55    3.68
   1  19  -2   33.03    2.66
   1  19  -2   36.24    3.84
   0 -19  -2   53.96    4.14
   0 -19  -2   45.72    3.70
   0 -19   2   50.41    4.17
   0 -19   2   50.04    4.21
   0 -19  -2   49.82    4.06
   0 -19   2   49.08    4.34
   0  19  -2   52.54    4.54
   0  19  -2   51.74    3.43
   0  19   2   57.83    4.37
  -1 -19  -2    8.82    2.00
  -1 -19  -2    9.80    2.19
   1 -19   2    7.91    2.10
  -1 -19  -2    7.12    1.81
   1  19   2    6.47    1.84
  -1  19  -2    7.11    1.97
   1  19   2    6.68    1.07
  -2 -19  -2  138.95    6.95
   2 -19   2  151.22    7.30
   2  19   2  146.28    3.71
  -2  19  -2  150.62    7.83
   3 -19   2   30.14    3.22
  -3 -19  -2   32.80    3.44
  -3  19  -2   34.85    3.97
  -4 -19  -2    8.40    2.14
   4 -19   2    8.64    2.00
  -4  19  -2   13.87    2.90
   5 -19   2    2.49    1.18
  -5 -19  -2    1.17    0.90
  -5  19  -2    2.54    1.48
  -6 -19  -2    0.13    0.91
   6 -19   2   -0.09    0.99
  -6  19  -2    3.07    1.56
  -7 -19  -2    6.40    1.99
   7 -19   2    6.87    2.24
  -7  19  -2    5.50    2.43
  -8 -19  -2    1.20    1.30
   8 -19   2    1.71    1.52
  -8  19  -2    0.29    1.64
  -7 -20   2    5.63    2.56
  -7  20   2    4.01    2.03
  -7  20   2    3.50    2.16
  -6 -20   2   24.70    4.32
  -6  20   2   24.76    4.22
  -6  20   2   24.82    4.49
  -5 -20   2    0.90    1.88
  -5  20   2    0.74    0.99
  -5  20   2   -1.33    1.20
  -4 -20   2    2.09    1.39
   4 -20  -2    2.37    1.35
  -4  20   2    0.84    1.08
   4  20  -2    1.75    0.70
  -4  20   2    4.24    1.84
   3 -20  -2   23.82    3.63
  -3 -20   2   28.60    3.54
   3  20  -2   22.30    1.99
  -3  20   2   22.47    3.55
  -2 -20   2  148.58    7.89
   2 -20  -2  152.80    7.58
   2  20  -2  150.74    5.66
  -2  20   2  161.21    7.83
   2  20  -2  155.94    8.23
   1 -20  -2   28.84    3.25
   1 -20  -2   35.27    3.53
  -1 -20   2   32.62    3.56
   1  20  -2   34.71    2.79
   1  20  -2   38.87    4.07
  -1  20   2   33.68    3.57
   0 -20  -2   59.01    4.52
   0 -20  -2   55.65    4.37
   0 -20   2   63.73    4.83
   0 -20   2   57.89    4.58
   0  20  -2   56.94    4.90
   0  20   2   60.85    4.63
   0  20  -2   60.14    3.79
  -1 -20  -2   17.34    3.02
  -1 -20  -2   13.02    2.50
   1 -20   2   15.60    2.73
   1  20   2   12.17    2.42
  -1  20  -2   13.25    2.78
   1  20   2   14.18    1.42
   2 -20   2   79.62    5.38
  -2 -20  -2   77.92    5.32
  -2 -20  -2   75.91    5.20
   2  20   2   77.71    2.57
  -2  20  -2   83.25    6.01
   3 -20   2   15.28    2.76
  -3 -20  -2   17.05    2.95
  -3  20  -2   15.71    3.19
  -4 -20  -2   47.02    5.41
  -4 -20  -2   42.35    4.23
   4 -20   2   42.23    3.89
  -4  20  -2   49.42    4.88
  -5 -20  -2    6.26    1.92
   5 -20   2   10.67    2.20
  -5  20  -2    8.04    2.64
  -6 -20  -2    4.85    1.85
   6 -20   2    3.32    1.61
  -6  20  -2    6.10    2.18
   7 -20   2    4.75    1.79
  -7 -20  -2    4.30    1.65
  -7  20  -2    1.52    1.75
  -7 -21   2    6.43    2.32
   7 -21  -2    5.04    2.17
  -7  21   2    6.72    3.22
  -7  21   2    6.78    2.50
   6 -21  -2   29.84    4.80
  -6 -21   2   24.86    4.42
  -6  21   2   34.52    4.30
  -6  21   2   19.31    3.85
  -5 -21   2   11.83    2.95
   5 -21  -2   19.79    3.57
  -5  21   2   17.90    3.44
  -5  21   2   11.94    2.87
   4 -21  -2    4.77    1.74
  -4 -21   2    3.83    1.59
  -4  21   2    3.10    1.70
   4  21  -2    4.49    0.99
  -3 -21   2    6.26    2.16
   3 -21  -2   11.01    2.48
  -3  21   2    6.13    1.91
   3  21  -2    5.41    1.14
   2 -21  -2   13.68    2.98
  -2 -21   2   10.12    2.57
   2  21  -2    9.57    1.64
  -2  21   2    9.68    2.35
   2  21  -2    7.97    2.36
  -1 -21   2   89.13    5.96
   1 -21  -2   66.07    4.93
   1  21  -2   72.16    4.03
  -1  21   2   69.22    5.15
   1  21  -2   63.64    5.35
   0 -21   2  145.17    7.57
   0 -21  -2  140.78    7.32
   0 -21  -2  132.82    7.12
   0  21   2  141.45    7.29
   0  21  -2  138.35    7.82
   0  21  -2  137.25    6.01
  -1 -21  -2   16.68    2.92
  -1 -21  -2   21.08    3.34
   1 -21   2   22.93    3.46
   1  21   2   19.10    1.69
  -1  21  -2   15.38    3.02
   1  21   2   17.28    2.99
  -2 -21  -2    6.65    1.99
   2 -21   2    7.13    1.98
  -2 -21  -2    5.66    1.78
  -2  21  -2    8.97    2.48
   2  21   2    6.79    0.83
   3 -21   2   36.17    3.67
  -3 -21  -2   30.87    3.51
  -3 -21  -2   39.42    3.88
  -3  21  -2   42.08    4.51
  -4 -21  -2   11.78    3.39
  -4 -21  -2    6.67    2.06
   4 -21   2   11.40    2.71
  -4  21  -2   11.08    2.85
  -5 -21  -2   29.58    4.40
   5 -21   2   28.35    3.49
  -5  21  -2   25.53    4.32
   6 -21   2    5.12    1.87
  -6 -21  -2    7.59    2.33
  -6  21  -2    5.81    2.39
   7 -21   2   10.58    2.57
  -7 -21  -2    9.49    2.56
  -7  21  -2    7.21    2.58
   7 -22  -2   -0.15    1.69
  -7 -22   2    4.65    1.79
  -7  22   2   -3.01    1.26
  -6 -22   2   32.38    5.34
   6 -22  -2   41.47    4.48
  -6  22   2   39.09    4.80
  -6  22   2   38.35    4.82
   5 -22  -2   24.20    3.89
  -5 -22   2   33.55    5.09
  -5  22   2   24.96    4.40
   4 -22  -2    9.54    2.57
  -4 -22   2    7.40    2.88
   4  22  -2    7.63    1.31
  -4  22   2    7.35    2.16
   3 -22  -2   32.23    3.66
  -3 -22   2   34.77    4.03
  -3  22   2   31.89    3.84
   3  22  -2   32.01    2.29
  -2 -22   2   36.72    4.10
   2 -22  -2   38.75    3.94
  -2  22   2   38.27    4.06
   2  22  -2   38.91    4.29
   2  22  -2   36.92    2.77
  -1 -22   2   16.40    3.17
   1 -22  -2   17.69    3.31
  -1  22   2   11.73    2.61
   1  22  -2   14.13    2.20
   1  22  -2   12.80    2.84
   0 -22   2   -1.51    0.78
   0 -22  -2   -0.08    0.68
   0  22   2   -0.01    0.86
   0  22  -2    1.18    0.62
   0  22  -2   -0.29    1.15
   1 -22   2    0.04    0.84
  -1 -22  -2    0.87    0.98
  -1 -22  -2    0.32    0.83
   1  22   2    0.37    0.43
  -1  22  -2   -0.18    1.15
   1  22   2    0.25    0.96
  -2 -22  -2   45.63    4.24
  -2 -22  -2   41.36    4.11
   2 -22   2   49.21    4.48
   2  22   2   45.13    1.99
  -2  22  -2   46.24    4.73
   3 -22   2    3.91    1.58
  -3 -22  -2   -0.15    0.83
  -3 -22  -2    1.33    1.18
  -3  22  -2    1.67    1.44
   4 -22   2    0.92    0.86
  -4 -22  -2   -1.37    0.79
  -4  22  -2   -1.21    0.99
   5 -22   2   41.44    4.15
  -5 -22  -2   43.00    4.56
  -5  22  -2   45.60    5.12
  -6 -22  -2   12.16    2.90
   6 -22   2    3.07    1.76
  -6  22  -2    4.09    2.52
  -7 -22  -2    3.12    1.26
   7 -22   2    1.90    1.64
  -7  22  -2    1.66    2.97
  -6 -23   2    6.09    2.58
   6 -23  -2    9.02    2.78
   5 -23  -2    6.37    2.25
  -5 -23   2    6.58    2.49
  -5  23   2    1.72    1.90
   4 -23  -2    0.08    0.82
  -4 -23   2   -0.88    1.21
   4  23  -2   -0.05    0.53
  -3 -23   2   45.71    4.73
   3 -23  -2   38.09    4.18
  -3  23   2   51.13    4.76
   3  23  -2   40.82    2.70
   2 -23  -2    3.09    1.73
   2 -23  -2    5.65    1.88
  -2 -23   2    4.49    1.76
  -2  23   2    6.26    2.23
   2  23  -2    9.77    1.90
   1 -23  -2   15.32    3.16
   1 -23  -2   14.98    3.04
  -1 -23   2   18.50    3.47
   1  23  -2   17.33    2.49
   1  23  -2   14.76    3.15
  -1  23   2   13.13    2.89
   0 -23  -2    6.43    2.74
   0 -23   2    4.08    1.64
   0 -23  -2    3.13    1.61
   0  23   2    3.11    1.59
   0  23  -2    5.93    1.49
   0  23  -2    4.55    2.04
  -1 -23  -2    2.28    1.35
  -1 -23  -2    2.21    1.73
  -1 -23  -2    3.26    1.22
   1 -23   2    7.07    2.12
  -1  23  -2    4.10    1.88
   1  23   2    2.94    1.45
   1  23   2    2.36    0.82
  -1  23  -2    3.07    1.26
  -2 -23  -2    3.26    1.63
  -2 -23  -2    3.85    1.63
   2 -23   2    2.25    1.46
   2  23   2    2.13    0.53
  -2  23  -2   -0.15    1.33
  -3 -23  -2    7.76    2.23
   3 -23   2    5.68    1.99
  -3  23  -2    5.15    2.01
  -4 -23  -2   14.37    3.21
   4 -23   2   10.56    2.68
  -4 -23  -2   13.57    2.87
  -4  23  -2    7.42    2.63
   5 -23   2    9.10    2.46
  -5 -23  -2    8.06    2.32
  -5  23  -2   10.91    3.00
  -6 -23  -2    2.19    1.66
   6 -23   2    0.15    1.24
  -6  23  -2    1.83    1.81
  -6 -24   2   20.61    3.94
  -6  24   2   22.47    4.45
   5 -24  -2    2.01    1.64
  -5 -24   2   -2.27    0.89
  -5  24   2   -0.60    1.52
  -4 -24   2   -0.70    1.10
   4 -24  -2    3.17    1.79
   4  24  -2    1.50    0.69
  -3 -24   2   -1.06    1.22
   3 -24  -2    1.09    1.19
   3  24  -2    0.82    0.78
  -3  24   2   -1.66    1.18
  -2 -24   2   14.74    3.43
   2 -24  -2   18.02    3.48
  -2  24   2   20.88    3.65
   2  24  -2   18.96    3.15
  -1 -24   2    5.82    1.93
   1 -24  -2    3.66    1.39
   1  24  -2    2.34    1.12
  -1  24   2    0.92    1.18
   1  24  -2    3.14    1.42
   0 -24  -2   52.28    4.79
   0 -24   2   62.39    5.29
   0  24   2   62.28    5.17
   0  24  -2   58.00    3.93
   0  24  -2   53.53    5.16
  -1 -24  -2    0.48    0.95
   1 -24   2    0.42    1.08
   1  24   2   -0.63    0.50
  -1  24  -2    2.38    1.55
  -1  24  -2    0.01    0.75
   1  24   2   -0.83    0.87
   2 -24   2    1.33    1.31
  -2 -24  -2    0.72    1.17
   2  24   2    0.52    0.43
  -2  24  -2    1.51    1.11
  -3 -24  -2    0.01    1.14
   3 -24   2    0.58    1.34
  -3  24  -2    4.43    1.95
   4 -24   2    0.91    1.02
  -4 -24  -2    4.80    1.96
  -4  24  -2    2.85    1.69
   5 -24   2   -0.69    1.12
  -5 -24  -2    2.62    1.22
  -5  24  -2    0.02    1.85
   6 -24   2   38.93    4.59
  -6 -24  -2   31.71    5.01
  -6  24  -2   39.78    4.98
  -6 -25   2    8.12    2.69
   6 -25  -2    3.88    2.35
  -6  25   2    8.91    3.03
   5 -25  -2   11.44    3.69
  -5 -25   2    5.34    2.50
  -5  25   2   12.19    3.24
   4 -25  -2    4.08    2.02
  -4 -25   2    4.24    2.04
   4  25  -2    4.18    1.04
  -4  25   2    3.58    2.33
   3 -25  -2    6.18    2.20
  -3 -25   2    3.53    1.30
   3  25  -2    5.82    1.36
   2 -25  -2    9.30    2.66
  -2  25   2    9.37    2.56
   2  25  -2   10.14    1.69
  -1 -25   2   -1.29    0.92
   1 -25  -2    1.14    1.23
   1  25  -2   -1.11    0.65
   1  25  -2    0.66    1.03
  -1  25   2    4.27    1.76
   0 -25   2    8.33    2.46
   0 -25  -2    5.30    1.96
   0  25   2    7.67    2.24
   0  25  -2    5.17    1.21
   0  25  -2    4.02    1.98
  -1 -25  -2    4.04    1.67
   1 -25   2    5.47    1.78
   1  25   2    6.31    1.33
   1  25   2    3.53    1.67
  -1  25  -2    4.34    1.94
  -1  25  -2    4.26    1.48
  -2 -25  -2    1.87    1.56
   2 -25   2   -1.06    0.89
  -2  25  -2    0.88    1.58
   2  25   2    1.23    0.46
  -3 -25  -2    3.73    1.79
   3 -25   2    3.46    1.58
  -3  25  -2    4.52    2.18
   4 -25   2    2.75    1.50
  -4 -25  -2    3.14    1.85
  -4  25  -2    1.23    1.71
   5 -25   2   23.84    4.24
  -5 -25  -2   20.52    3.83
  -5  25  -2   15.60    3.68
  -6 -25  -2    4.28    1.72
   6 -25   2   -0.29    1.60
  -6  25  -2   -1.27    1.52
  -5 -26   2    0.06    1.69
   5 -26  -2    1.01    1.69
  -5  26   2   -2.49    1.44
   4 -26  -2    2.42    1.87
  -4 -26   2    5.15    2.06
   4  26  -2    3.11    0.86
  -4  26   2    6.28    2.53
   3 -26  -2   10.49    4.65
  -3 -26   2    7.79    2.78
  -3  26   2    6.96    3.00
   3  26  -2    8.01    1.51
  -2 -26   2    1.96    1.21
   2 -26  -2    7.53    3.54
   2 -26  -2   -0.19    1.49
   2  26  -2    3.09    1.16
  -2  26   2    4.02    1.84
   1 -26  -2    1.97    1.97
   1  26  -2    3.35    1.36
  -1  26   2    0.34    1.40
   1  26  -2    4.97    2.10
   0 -26  -2   34.21    5.61
   0 -26   2   28.05    4.37
   0  26  -2   30.70    3.09
   0  26   2   22.72    3.83
   0  26   2   28.51    2.67
   0  26  -2   25.44    4.46
   1 -26   2    0.59    0.94
  -1 -26  -2    1.92    1.27
   1  26   2    2.54    1.28
  -1  26  -2   -0.15    1.66
   1  26   2    2.80    0.91
  -1  26  -2    2.94    1.37
   2 -26   2   -0.10    1.39
  -2 -26  -2    1.71    1.52
  -2  26  -2    0.25    1.09
   2  26   2    0.79    0.40
   3 -26   2    4.71    1.93
  -3 -26  -2    4.59    1.72
  -3  26  -2    1.71    1.89
   4 -26   2    9.07    2.77
  -4 -26  -2    1.20    1.55
  -4  26  -2    3.66    2.21
   5 -26   2    1.54    1.99
  -5 -26  -2    1.87    1.14
  -5  26  -2    1.94    2.07
   5 -27  -2    2.95    2.02
  -5 -27   2    8.22    2.40
  -5  27   2    3.24    2.46
   4 -27  -2    1.36    1.23
  -4 -27   2    2.51    1.73
   4  27  -2    0.90    0.49
  -4  27   2    1.38    2.13
  -3 -27   2   -0.18    1.28
   3 -27  -2    1.48    1.53
   3  27  -2   -1.60    0.72
  -3  27   2    1.10    1.79
  -2 -27   2   18.11    3.97
   2 -27  -2   16.51    3.58
   2  27  -2   15.88    2.35
  -2  27   2   19.78    3.79
   1 -27  -2    0.81    1.28
  -1 -27   2   -0.46    1.10
   1 -27  -2   -2.81    1.56
   1  27  -2    2.84    1.59
   1  27  -2    1.63    0.98
  -1  27   2   -0.76    0.92
   0 -27   2   64.83    6.22
   0 -27  -2   43.53    4.77
   0 -27  -2   58.59    5.40
   0  27  -2   55.36    4.10
   0  27   2   57.34    5.45
   0  27  -2   54.17    5.62
   0  27   2   58.25    3.83
  -1 -27  -2    2.39    1.72
   1 -27   2    2.96    1.87
  -1 -27  -2   -0.61    1.93
   1  27   2    4.67    1.80
  -1  27  -2    4.68    1.47
   1  27   2    3.58    1.08
  -1  27  -2    5.83    2.68
  -2 -27  -2   16.40    3.57
   2 -27   2   12.64    3.18
  -2 -27  -2    8.70    3.02
   2  27   2   14.50    1.12
   2  27   2   13.79    1.12
  -2  27  -2   12.04    3.22
   3 -27   2    5.79    2.27
  -3 -27  -2    3.80    1.77
  -3  27  -2    5.09    2.35
   4 -27   2    0.62    1.37
  -4 -27  -2   -1.08    1.42
  -4  27  -2   -1.94    1.55
  -5 -27  -2   11.07    2.60
   5 -27   2    7.53    3.71
  -5  27  -2    7.37    3.14
   4 -28  -2   20.33    4.00
  -4 -28   2   32.15    5.48
  -4  28   2   17.10    3.76
  -3 -28   2   13.26    3.46
   3 -28  -2   18.11    3.69
   3  28  -2   11.94    1.89
  -3  28   2   12.75    3.19
  -2 -28   2   14.85    3.66
   2 -28  -2   12.37    3.10
   2  28  -2   11.85    2.13
  -2  28   2    7.48    2.74
   1 -28  -2   -0.79    1.16
  -1 -28   2    3.49    1.88
   1  28  -2    4.02    1.84
  -1  28   2    3.05    2.14
   1  28  -2    0.66    1.12
   0 -28   2   43.50    5.07
   0 -28  -2   43.74    5.09
   0  28   2   43.85    4.92
   0  28  -2   55.34    5.56
   0  28  -2   45.11    3.91
   0  28   2   41.01    3.34
   1 -28   2   -1.92    1.02
  -1 -28  -2    3.25    1.67
  -1  28  -2    1.92    1.43
   1  28   2    1.40    0.97
   1  28   2    1.74    1.56
  -1  28  -2    7.79    2.50
  -2 -28  -2   11.58    3.05
   2 -28   2   11.72    3.29
   2  28   2   12.59    1.07
  -2  28  -2   12.66    3.36
   2  28   2   12.85    1.02
  -2  28  -2   12.52    2.84
  -3 -28  -2    5.84    2.12
   3 -28   2    2.87    1.83
  -3  28  -2    4.78    2.36
  -4 -28  -2    3.72    1.99
   4 -28   2    3.18    2.32
  -4 -29   2   13.93    3.58
   4 -29  -2   16.36    3.71
  -3 -29   2    1.38    1.29
   3 -29  -2   -0.23    1.63
   3  29  -2    1.23    0.98
  -3  29   2    0.88    1.66
   2 -29  -2   41.65    4.86
  -2 -29   2   41.86    6.09
   2  29  -2   34.67    3.13
  -2  29   2   41.69    4.99
  -1 -29   2    5.97    2.51
   1 -29  -2   11.75    3.17
   1  29  -2    9.13    2.01
  -1  29   2   11.75    2.92
   1  29  -2    6.98    2.49
   0 -29   2    6.54    2.46
   0 -29  -2    3.52    1.48
   0  29   2    5.78    1.43
   0  29  -2    7.02    2.49
   0  29   2    8.57    2.50
  -1 -29  -2    3.98    1.92
   1 -29   2    1.05    1.86
   1  29   2    3.66    1.40
   1  29   2    7.85    2.12
  -1  29  -2    2.48    1.54
  -1  29  -2    4.37    2.15
   2 -29   2   20.74    4.10
  -2 -29  -2   15.67    3.42
  -2  29  -2   16.35    3.77
  -2  29  -2   10.70    3.47
  -3 -29  -2   10.88    2.99
   3 -29   2   11.06    2.77
  -4 -29  -2    4.61    2.39
   4 -29   2    4.14    2.03
   3 -30  -2   14.02    3.44
  -3 -30   2    7.56    2.47
  -3  30   2    7.51    2.44
   3  30  -2    9.32    1.67
  -2 -30   2    4.30    2.01
   2 -30  -2    3.83    2.04
   2  30  -2    5.32    1.42
  -2  30   2    2.96    1.87
   1 -30  -2   11.11    3.16
  -1 -30   2    8.87    2.72
   1  30  -2    8.11    2.76
   1  30  -2    8.52    1.99
  -1  30   2    4.87    1.74
  -1  30   2    8.80    2.70
   0 -30   2   19.49    3.98
   0 -30  -2   21.82    4.07
   0  30   2   15.28    2.41
   0  30   2   13.21    3.31
   0  30  -2   13.60    3.48
   0  30  -2   15.50    2.96
  -1 -30  -2    0.52    1.41
   1 -30   2    2.33    1.47
  -1  30  -2   -2.08    1.07
  -1  30  -2   -0.94    1.57
   2 -30   2    2.03    1.32
  -2 -30  -2    0.12    1.32
  -2  30  -2    4.55    1.67
   3 -30   2   -0.82    1.35
  -3 -30  -2    5.02    1.77
   2 -31  -2    5.62    2.26
  -2 -31   2    7.62    2.68
  -2  31   2    9.76    3.08
   2  31  -2    3.22    1.48
   1 -31  -2    1.73    1.99
   1  31  -2   -0.97    1.28
  -1  31   2    1.49    1.30
  -1  31   2    2.03    1.85
   0 -31  -2    0.14    1.78
   0 -31   2   -1.83    1.20
   0  31   2    0.34    1.67
   0  31   2   -0.87    1.05
   0  31  -2   -2.78    1.01
   1 -31   2   -0.66    1.62
  -1 -31  -2    0.05    1.61
  -1  31  -2    1.67    1.50
   2 -31   2   23.05    4.43
  -2 -31  -2   12.59    3.54
  -2  31  -2    8.57    2.41
 -10   0   3    2.96    1.25
  -9   0   3    1.55    1.35
  -7   0   3   18.27    3.36
  -7   0   3   22.83    3.38
  -6   0   3   -0.94    0.44
   5   0  -3   25.04    2.64
  -5   0   3   26.29    3.08
  -5   0   3   31.96    3.02
   4   0  -3    1.13    0.48
  -4   0   3   -0.82    0.44
  -4   0   3    0.34    0.45
   3   0  -3    7.57    1.44
  -3   0   3    5.21    1.07
  -3   0   3    5.93    1.32
   2   0  -3   -0.48    0.17
  -2   0   3   -0.17    0.30
   2   0  -3   -0.03    0.35
  -2   0   3    0.19    0.33
   1   0  -3    6.03    0.96
  -1   0   3    6.10    0.92
   1   0  -3    7.71    1.20
  -1   0   3    4.84    0.91
   0   0   3    0.13    0.17
   0   0   3    0.20    0.24
   0   0  -3   -0.19    0.16
   0   0  -3    0.03    0.13
   0   0   3    0.01    0.18
   0   0  -3   -0.17    0.12
  -1   0  -3   65.12    1.53
  -1   0  -3   61.68    2.13
  -1   0  -3   67.81    2.36
  -2   0  -3   -0.07    0.10
  -3   0  -3   37.08    1.60
   3   0   3   33.12    1.29
  -4   0  -3   -0.08    0.23
   4   0   3    0.40    0.27
   5   0   3  254.45    6.54
  -5   0  -3  272.38    8.43
  -6   0  -3    0.58    0.51
   7   0   3   46.31    2.77
  -7   0  -3   41.57    3.07
  -8   0  -3   -0.83    0.72
  -9   0  -3   28.22    4.72
  -9   0  -3   31.74    3.32
 -10   0  -3    2.51    1.26
 -10  -1   3    5.40    1.90
 -10   1   3    7.45    2.19
  -9  -1   3   13.09    3.02
  -9   1   3   10.71    2.69
  -8  -1   3    0.50    1.08
  -7  -1   3   10.64    2.63
  -7  -1   3   12.94    2.12
  -7   1   3   10.71    2.64
  -7   1   3   10.68    2.23
   6  -1  -3    0.87    0.87
  -6  -1   3    1.31    0.97
  -6   1   3   -0.27    0.54
  -6   1   3    0.33    0.75
   6   1  -3   -0.06    0.66
  -5  -1   3    1.10    0.81
  -5  -1   3   -0.71    0.38
   5  -1  -3   -0.40    0.45
   5   1  -3    0.64    0.70
  -5   1   3    1.14    0.56
  -5   1   3    0.40    0.68
   4  -1  -3   26.55    2.41
  -4  -1   3   26.25    2.31
  -4  -1   3   23.65    2.89
  -4   1   3   22.45    2.19
  -4   1   3   30.24    3.20
   4   1  -3   27.05    2.40
  -3  -1   3  139.89    5.48
  -3  -1   3  143.98    5.19
   3  -1  -3  143.12    5.45
   3   1  -3  135.53    5.31
  -3   1   3  146.37    5.31
  -3   1   3  139.65    5.45
   2  -1  -3    1.98    0.70
  -2  -1   3    1.05    0.55
  -2  -1   3    1.17    0.56
  -2   1   3    2.04    0.64
  -2   1   3    1.87    0.69
   2   1  -3    1.86    0.64
   2   1  -3    3.70    0.93
  -1  -1   3    3.85    0.72
  -1  -1   3    4.33    0.84
   1  -1  -3    4.26    0.79
  -1   1   3    4.70    0.86
   1   1  -3    3.88    0.76
   1   1  -3    3.78    0.77
   0  -1  -3   26.26    1.31
   0  -1  -3   25.31    1.35
   0  -1   3   22.88    1.25
   0  -1  -3   25.46    0.76
   0  -1   3   26.75    1.44
   0  -1   3   24.58    1.15
   0   1   3   26.76    1.38
   0   1  -3   24.74    1.41
   0   1   3   22.80    1.21
   0   1  -3   29.22    2.06
  -1  -1  -3  109.34    2.20
  -1  -1  -3  104.20    2.97
   1  -1   3  109.57    3.18
  -1   1  -3  106.01    2.44
  -1   1  -3  111.41    3.34
  -1   1  -3  108.66    3.12
   2  -1   3  129.41    2.69
  -2  -1  -3  131.99    2.61
  -2   1  -3  128.32    4.33
  -2   1  -3  133.10    2.93
  -3  -1  -3    0.45    0.23
   3  -1   3    0.21    0.18
   3   1   3    0.30    0.17
  -3   1  -3   -0.11    0.17
   4  -1   3   17.26    1.27
  -4  -1  -3   20.69    1.50
   4   1   3   19.65    1.21
  -4   1  -3   18.36    1.45
   5  -1   3   12.33    1.22
  -5  -1  -3   10.59    1.33
  -5   1  -3   10.90    1.94
   5   1   3   11.53    1.15
  -6  -1  -3    6.35    1.34
   6  -1   3    7.45    1.42
   6   1   3    9.22    1.54
  -6   1  -3    6.45    1.38
   7  -1   3   67.86    3.53
  -7  -1  -3   65.02    3.88
  -7   1  -3   72.66    4.07
   7   1   3   71.08    3.39
  -8  -1  -3    0.55    0.84
  -8   1  -3    3.37    1.22
  -8   1  -3    0.21    0.96
  -9  -1  -3    1.73    1.03
  -9  -1  -3    2.77    1.09
  -9   1  -3    4.06    1.89
 -10  -2   3    3.50    1.70
 -10   2   3    2.64    1.49
 -10   2   3    2.08    1.79
  -9  -2   3    6.83    2.22
  -9   2   3    4.00    1.89
  -8  -2   3    0.31    1.35
  -8  -2   3    1.38    1.07
  -8   2   3    0.02    0.94
  -8   2   3   -0.62    1.36
  -7  -2   3    0.98    1.19
  -7  -2   3   -0.23    0.93
  -7   2   3    1.40    0.90
  -7   2   3    0.08    0.96
  -6  -2   3    9.85    2.09
   6  -2  -3    9.75    1.98
  -6  -2   3   12.00    2.37
   6   2  -3   10.49    2.21
  -6   2   3    7.56    1.83
  -6   2   3   12.93    2.57
  -5  -2   3   12.04    2.29
  -5  -2   3   14.51    2.25
   5  -2  -3   14.96    2.54
  -5   2   3   10.12    2.04
  -5   2   3   17.00    2.51
   5   2  -3   15.58    2.52
  -4  -2   3   35.95    3.14
  -4  -2   3   34.96    2.62
   4  -2  -3   36.50    2.89
  -4   2   3   37.62    2.84
   4   2  -3   36.53    2.81
  -4   2   3   32.94    2.94
  -3  -2   3   85.79    4.16
  -3  -2   3   86.04    3.81
   3  -2  -3   90.89    4.28
  -3   2   3   83.79    3.93
  -3   2   3   87.66    4.21
   3   2  -3   90.88    4.17
   2  -2  -3   96.38    3.94
  -2  -2   3   91.93    3.88
  -2  -2   3   96.46    3.65
  -2   2   3   96.29    3.95
  -2   2   3   97.70    3.80
   2   2  -3   94.60    3.64
   2   2  -3   88.54    3.74
   1   2  -3 1000.00   18.27
   0  -2   3   74.22    2.41
   0  -2   3   73.49    2.58
   0  -2  -3   76.83    2.44
   0  -2   3   70.87    2.46
   0  -2  -3   67.47    2.74
   0   2  -3   70.14    2.43
   0   2  -3   72.71    2.44
   0   2   3   70.53    2.31
   0   2   3   72.40    2.37
   1  -2   3  118.66    3.55
  -1  -2  -3  123.81    3.13
  -1  -2  -3  121.58    2.59
  -1   2  -3  120.82    2.93
  -1   2  -3  116.84    3.50
  -2  -2  -3   87.68    2.08
   2  -2   3   88.25    2.39
  -2   2  -3   91.51    2.51
  -2   2  -3   91.26    3.57
  -3  -2  -3   41.50    1.74
   3  -2   3   42.30    1.80
  -3   2  -3   40.91    2.79
  -3   2  -3   37.93    1.80
   3   2   3   41.42    1.34
  -4  -2  -3   73.96    3.00
   4  -2   3   80.10    3.03
   4   2   3   77.08    2.56
  -4   2  -3   77.98    4.58
  -4   2  -3   77.65    3.13
  -5  -2  -3    2.65    0.93
   5  -2   3    3.75    0.88
  -5   2  -3    1.24    0.80
  -5   2  -3    2.29    0.74
   5   2   3    1.83    0.65
  -6  -2  -3   80.81    4.04
   6  -2   3   81.61    3.76
  -6   2  -3   84.90    5.67
   6   2   3   84.76    3.72
  -6   2  -3   84.33    4.12
  -7  -2  -3    4.41    1.35
   7  -2   3    3.16    1.02
   7   2   3    3.72    0.96
  -7   2  -3    2.01    1.09
  -7   2  -3    4.42    1.24
  -8  -2  -3   20.58    2.41
  -8   2  -3   22.66    2.48
  -8   2  -3   20.97    3.79
  -9  -2  -3    7.23    2.33
  -9  -2  -3    0.40    0.81
  -9   2  -3    1.03    1.47
 -10   3   3    3.63    1.84
  -9  -3   3    1.40    1.58
  -9   3   3    3.23    1.69
  -8   3   3    1.74    1.39
  -7  -3   3    7.37    1.77
  -7  -3   3    6.27    1.92
  -7   3   3   10.33    2.44
  -7   3   3    6.59    1.76
   6  -3  -3    2.58    0.89
  -6  -3   3    1.56    0.80
  -6  -3   3    3.21    1.20
  -6   3   3    0.83    0.95
  -6   3   3    0.52    0.68
   6   3  -3    1.45    0.87
  -5  -3   3   29.82    2.66
  -5  -3   3   23.52    2.68
   5  -3  -3   27.79    2.81
   5   3  -3   25.68    2.65
  -5   3   3   27.25    2.72
  -5   3   3   21.84    2.53
   4  -3  -3    7.69    1.64
  -4  -3   3    6.59    1.55
  -4  -3   3   11.12    1.79
   4   3  -3   11.78    2.01
  -4   3   3    6.88    1.55
  -4   3   3    7.55    1.59
  -3  -3   3   14.81    1.55
   3  -3  -3   20.58    1.98
  -3  -3   3   20.81    2.01
  -3   3   3   18.59    1.92
   3   3  -3   20.10    1.95
   3   3  -3   17.98    1.71
  -3   3   3   16.54    1.77
  -2  -3   3   -0.22    0.29
   2  -3  -3   -0.43    0.27
  -2  -3   3    0.19    0.40
  -2   3   3    0.02    0.36
   2   3  -3    0.15    0.31
   2   3  -3    0.05    0.21
  -2   3   3   -0.30    0.23
  -1  -3   3    0.77    0.41
   1  -3  -3    0.89    0.46
  -1  -3   3    0.91    0.54
  -1  -3   3    0.41    0.40
  -1   3   3    1.13    0.48
   1   3  -3    0.54    0.38
  -1   3   3    0.70    0.44
   1   3  -3    0.90    0.47
   0   3  -3  839.05   15.08
   1  -3   3  440.76    8.35
  -1  -3  -3  446.98    7.92
   1  -3   3  440.26    9.10
  -1  -3  -3  443.78    8.02
  -1   3  -3  423.11    8.31
  -1   3  -3  447.85    9.14
   1   3   3  429.19    7.94
  -2  -3  -3   55.79    1.75
   2  -3   3   60.27    2.09
   2  -3   3   61.27    2.98
  -2   3  -3   61.41    2.18
  -2   3  -3   61.35    2.94
   3  -3   3   13.54    1.11
  -3  -3  -3   14.22    1.05
   3   3   3   14.88    0.82
  -3   3  -3   16.02    1.21
  -4  -3  -3   27.93    1.81
   4  -3   3   29.32    1.87
  -4   3  -3   25.64    1.81
  -4   3  -3   29.63    3.28
   4   3   3   27.65    1.46
   5  -3   3    5.71    1.10
  -5   3  -3    4.60    1.43
  -5   3  -3    5.60    1.15
   5   3   3    3.81    0.77
   6  -3   3  100.86    4.36
  -6  -3  -3   94.26    4.41
   6   3   3   99.19    4.65
  -6   3  -3   96.95    6.15
  -6   3  -3   92.85    4.42
  -7  -3  -3    6.32    1.58
   7  -3   3    7.07    1.46
   7   3   3    7.20    1.29
  -7   3  -3    6.53    1.45
  -7   3  -3    7.65    2.13
  -8  -3  -3    0.18    0.76
  -8   3  -3    0.03    0.78
  -9  -3  -3    1.35    0.91
  -9   3  -3    0.97    1.06
  -9   3  -3    1.31    1.70
  -9  -4   3   -0.78    1.03
  -9   4   3    2.09    0.99
  -9   4   3    2.20    1.61
  -8  -4   3   -0.36    0.79
  -8   4   3   -1.69    1.09
  -7  -4   3   79.13    5.13
  -7  -4   3   80.44    5.65
  -7   4   3   81.61    5.68
  -7   4   3   78.09    5.41
  -6  -4   3   13.93    2.73
  -6  -4   3    8.64    1.84
   6  -4  -3   11.78    2.39
  -6   4   3    9.81    2.12
   6   4  -3   12.14    2.36
  -6   4   3   11.75    2.43
  -5  -4   3    8.97    1.94
   5  -4  -3    7.29    1.82
  -5  -4   3    9.42    1.77
   5   4  -3    8.93    1.83
  -5   4   3    7.66    1.77
  -4  -4   3    5.95    1.32
  -4  -4   3    4.06    1.28
   4  -4  -3    3.87    1.23
  -4   4   3    4.42    1.29
   4   4  -3    3.52    1.10
  -3  -4   3   25.14    1.98
  -3  -4   3   25.59    2.27
   3  -4  -3   21.82    2.09
   3   4  -3   24.06    1.95
   3   4  -3   27.30    2.24
  -3   4   3   23.45    2.17
  -2  -4   3    4.70    1.09
   2  -4  -3    4.72    1.04
  -2  -4   3    5.69    1.01
  -2   4   3    4.20    0.99
   2   4  -3    4.82    0.89
   2   4  -3    4.48    0.97
  -2   4   3    5.20    1.11
   1  -4  -3    8.70    1.06
  -1  -4   3    9.85    1.13
  -1  -4   3    8.85    1.00
  -1  -4   3   11.05    1.28
  -1   4   3    8.96    0.80
   1   4  -3   11.15    1.17
   1   4  -3   11.24    1.13
   1   4  -3    9.95    1.20
  -1   4   3   11.69    1.19
  -1   4   3    9.53    1.02
   0  -4  -3   -0.03    0.18
   0  -4   3    0.23    0.24
   0  -4  -3    0.20    0.24
   0  -4   3    0.22    0.32
   0  -4  -3    0.11    0.13
   0  -4   3    0.36    0.45
   0   4   3   -0.19    0.20
   0   4   3    0.18    0.20
   0   4  -3    0.15    0.42
   0   4  -3   -0.35    0.26
   0   4   3   -0.09    0.21
   0   4  -3   -0.07    0.22
  -1  -4  -3   82.75    2.20
   1  -4   3   79.01    2.69
   1  -4   3   84.59    3.18
  -1  -4  -3   84.68    2.51
   1   4   3   83.66    2.16
  -1   4  -3   87.31    2.80
  -1   4  -3   83.06    3.19
   2  -4   3   24.34    1.89
   2  -4   3   22.04    1.29
   2  -4   3   21.45    1.32
  -2  -4  -3   23.18    1.19
  -2   4  -3   25.69    1.50
  -2   4  -3   23.39    1.85
   3  -4   3    3.50    0.68
   3  -4   3    3.74    0.80
  -3  -4  -3    2.73    0.59
  -3   4  -3    1.61    0.74
   3   4   3    3.13    0.51
  -3   4  -3    2.80    0.71
  -4  -4  -3  179.91    5.27
   4  -4   3  172.14    5.32
   4   4   3  181.56    4.54
  -4   4  -3  182.30    7.13
  -4   4  -3  181.12    5.51
   5  -4   3   78.35    3.62
  -5  -4  -3   77.06    3.66
  -5   4  -3   79.63    5.03
  -5   4  -3   72.71    3.62
   5   4   3   77.43    2.99
  -6  -4  -3    0.42    0.56
   6  -4   3    0.75    0.61
  -6   4  -3    0.19    0.77
  -6   4  -3    0.35    0.47
  -7  -4  -3   24.49    2.49
   7  -4   3   29.36    2.80
  -7   4  -3   33.03    3.77
   7   4   3   23.88    1.90
  -7   4  -3   27.11    2.57
  -8  -4  -3    5.22    1.51
  -8   4  -3    0.41    1.00
  -9  -4  -3    1.24    1.00
  -9  -4  -3    1.54    1.64
  -9   4  -3    0.63    0.71
  -9  -5   3   12.15    2.93
  -9   5   3   19.77    3.41
  -9   5   3   16.60    3.66
  -8  -5   3   36.85    7.49
  -7  -5   3    7.45    2.09
  -7   5   3    6.96    2.13
  -7   5   3    8.81    2.43
   6  -5  -3    7.56    2.08
  -6  -5   3    6.21    1.45
  -6  -5   3   12.18    2.64
   6   5  -3    9.29    1.93
  -6   5   3    7.56    2.08
  -5  -5   3   18.89    2.94
   5  -5  -3   14.21    2.57
  -5  -5   3   17.79    2.09
   5   5  -3   16.85    2.55
  -5   5   3   17.31    2.77
  -4  -5   3    7.23    1.45
   4  -5  -3    5.27    1.40
  -4  -5   3    6.48    1.61
   4   5  -3    5.01    1.40
  -4   5   3    7.45    1.66
   3  -5  -3   24.67    2.29
  -3  -5   3   24.33    2.24
  -3  -5   3   23.36    1.94
   3   5  -3   24.59    2.16
  -3   5   3   21.82    2.12
   3   5  -3   22.38    1.89
   2  -5  -3    7.55    1.39
  -2  -5   3    6.65    1.29
  -2  -5   3    8.66    1.27
  -2  -5   3    5.54    1.09
  -2   5   3    6.78    1.21
   2   5  -3    5.90    1.06
  -2   5   3    5.96    1.05
   2   5  -3    4.31    0.95
  -1  -5   3    1.83    0.67
   1  -5  -3    2.55    0.76
  -1  -5   3    1.94    0.72
  -1  -5   3    2.25    0.64
   1   5  -3    1.92    0.70
   1   5  -3    2.89    0.79
   1   5  -3    3.06    0.72
  -1   5   3    1.65    0.60
  -1   5   3    2.61    0.52
  -1   5   3    3.15    0.74
   0  -5  -3   30.90    1.76
   0  -5   3   32.72    1.85
   0  -5  -3   30.94    1.26
   0  -5   3   30.80    1.97
   0  -5   3   32.12    1.90
   0   5   3   30.88    1.72
   0   5  -3   34.01    1.90
   0   5   3   31.31    1.33
   0   5  -3   34.01    1.92
   0   5   3   32.68    1.54
   0   5  -3   34.86    2.14
   1  -5   3   48.40    2.17
  -1  -5  -3   48.29    1.48
  -1  -5  -3   49.07    2.02
   1  -5   3   47.75    2.45
  -1  -5  -3   46.97    1.95
  -1   5  -3   53.54    2.65
  -1   5  -3   50.78    2.22
   2  -5   3   24.32    1.53
  -2  -5  -3   25.05    1.37
   2  -5   3   25.58    1.53
  -2  -5  -3   24.82    1.06
   2  -5   3   25.06    1.99
  -2   5  -3   24.51    1.97
  -3  -5  -3  135.12    4.07
   3  -5   3  138.25    4.17
   3  -5   3  143.70    4.46
  -3   5  -3  141.18    4.52
  -3   5  -3  146.56    5.69
   3   5   3  133.78    3.55
  -4  -5  -3    2.73    0.79
   4  -5   3    1.86    0.67
   4   5   3    1.92    0.53
  -4   5  -3    0.78    0.57
  -4   5  -3    1.36    0.83
   5  -5   3   16.95    1.73
  -5  -5  -3   18.54    1.80
  -5   5  -3   13.93    2.50
   5   5   3   18.42    1.42
  -5   5  -3   20.67    1.93
  -6  -5  -3   27.75    2.45
   6  -5   3   33.71    2.61
  -6   5  -3   29.54    2.57
  -6   5  -3   36.90    3.78
   6   5   3   34.05    2.17
  -7  -5  -3   11.97    2.12
  -7   5  -3    4.92    1.36
   7   5   3    8.26    1.30
  -7   5  -3    9.23    2.49
  -8  -5  -3    0.35    0.60
  -8   5  -3   -1.20    1.20
  -8   5  -3   -0.44    0.63
  -9  -5  -3   14.24    3.06
  -9   5  -3   17.60    2.74
  -9  -6   3    6.05    2.04
  -9   6   3    6.02    1.81
  -9   6   3    5.60    1.92
  -8  -6   3    5.87    2.92
  -8   6   3    6.22    2.21
  -8   6   3    3.12    2.10
  -7   6   3    1.48    1.11
  -7   6   3    3.44    1.96
  -6  -6   3    9.38    1.83
  -6  -6   3    5.93    1.90
  -6   6   3    5.20    1.72
  -6   6   3    7.25    1.90
   6   6  -3    6.89    1.83
   5  -6  -3   -0.85    0.62
  -5  -6   3    1.42    0.73
  -5  -6   3    0.15    0.65
  -5   6   3   -0.17    0.69
  -5   6   3   -0.30    0.57
   5   6  -3    1.66    0.84
   4  -6  -3   20.24    3.39
  -4  -6   3   17.95    2.21
  -4  -6   3   20.29    1.99
   4   6  -3   20.78    2.46
  -4   6   3   18.74    2.97
  -4   6   3   22.01    2.37
  -3  -6   3    0.40    0.35
   3  -6  -3    0.12    0.54
  -3  -6   3    0.22    0.45
   3   6  -3    0.74    0.45
  -3   6   3    0.17    0.39
   3   6  -3    0.26    0.44
  -3   6   3    0.23    0.45
  -2  -6   3   40.75    2.29
   2  -6  -3   40.37    2.68
  -2  -6   3   41.60    2.74
  -2  -6   3   40.80    2.76
  -2   6   3   38.33    2.58
   2   6  -3   40.19    2.30
  -2   6   3   39.70    2.32
   2   6  -3   42.17    2.64
  -1  -6   3   57.05    2.97
  -1  -6   3   55.47    2.55
   1  -6  -3   62.48    2.44
  -1  -6   3   62.92    3.20
   1  -6  -3   62.59    3.01
   1   6  -3   61.60    3.16
  -1   6   3   62.28    2.96
  -1   6   3   59.44    2.37
   1   6  -3   63.53    2.76
   1   6  -3   65.67    3.07
   0  -6   3  560.81   11.61
   0  -6  -3  551.73   10.12
   0  -6  -3  562.49   11.33
   0  -6   3  556.99   11.80
   0   6   3  547.39   10.41
   0   6  -3  559.76   11.50
   0   6  -3  547.30   11.89
   0   6  -3  540.17   11.27
   0   6   3  559.89   11.24
   0   6   3  544.64   10.23
  -1  -6  -3  395.98    8.27
   1  -6   3  396.29    8.74
   1  -6   3  407.91    9.40
  -1  -6  -3  412.12    8.50
  -1   6  -3  408.17    9.55
  -1   6  -3  399.98    8.78
   1   6   3  390.81    7.17
   2  -6   3    0.05    0.37
   2  -6   3    0.37    0.28
  -2  -6  -3    0.07    0.28
  -2  -6  -3    0.39    0.17
   2  -6   3    0.21    0.28
  -2   6  -3    0.61    0.47
   3  -6   3    0.99    0.47
  -3  -6  -3    0.33    0.28
   3  -6   3    0.28    0.29
   3   6   3    0.60    0.30
  -3   6  -3    0.37    0.45
  -3   6  -3    0.62    0.44
   4  -6   3    6.22    1.19
  -4  -6  -3    5.16    1.05
  -4   6  -3    6.43    1.37
  -4   6  -3    5.80    1.51
   4   6   3    6.17    1.01
   5  -6   3   70.07    4.38
  -5  -6  -3   82.18    3.90
  -5   6  -3   70.58    4.85
  -5   6  -3   78.97    3.98
   5   6   3   78.48    3.14
  -6  -6  -3   17.08    2.03
   6  -6   3   20.79    2.07
  -6   6  -3   20.21    2.21
   6   6   3   20.94    1.73
  -6   6  -3   17.05    2.93
  -7  -6  -3   10.10    1.92
  -7   6  -3   13.61    2.20
   7   6   3   10.65    1.35
  -7   6  -3   14.03    2.95
  -8  -6  -3   14.92    2.45
  -8   6  -3   14.12    3.15
  -8   6  -3   12.67    2.24
  -9  -6  -3    6.55    2.01
  -9   6  -3    4.68    1.68
  -9  -7   3   16.88    3.42
  -9  -7   3   16.12    3.30
  -9   7   3   13.41    3.16
  -9   7   3   13.40    2.95
  -8  -7   3    0.98    1.13
  -8   7   3    1.68    1.17
  -8   7   3    1.31    1.21
  -7  -7   3   -0.36    0.89
  -7   7   3   -1.04    0.78
  -7   7   3    0.51    0.99
  -6  -7   3    6.16    1.56
  -6  -7   3    7.52    2.08
  -6   7   3    4.95    1.62
  -6   7   3    2.52    1.32
   6   7  -3    8.34    2.09
  -5  -7   3    4.64    1.19
  -5  -7   3    2.03    1.16
   5  -7  -3    3.38    1.25
  -5   7   3    2.94    1.22
   5   7  -3    2.93    1.22
  -5   7   3    2.31    1.08
  -4  -7   3    2.70    1.10
   4  -7  -3    2.08    1.08
  -4  -7   3    1.80    0.82
  -4   7   3    2.37    0.97
   4   7  -3    0.90    0.80
  -4   7   3    2.28    0.90
   3  -7  -3    4.64    1.27
  -3  -7   3    6.63    1.24
  -3  -7   3    6.14    1.49
  -3   7   3    5.30    1.15
   3   7  -3    5.36    1.28
  -3   7   3    4.35    1.19
   3   7  -3    7.49    1.26
  -2  -7   3    5.45    1.26
  -2  -7   3    7.44    1.53
   2  -7  -3    6.10    1.30
  -2  -7   3    6.48    1.11
  -2   7   3    6.04    1.04
  -2   7   3    6.53    1.32
   2   7  -3    6.14    1.07
   2   7  -3    7.63    1.47
  -1  -7   3   35.95    2.02
  -1  -7   3   28.87    2.16
   1  -7  -3   36.49    2.34
   1  -7  -3   35.78    1.89
  -1  -7   3   34.61    2.47
  -1   7   3   32.00    1.81
   1   7  -3   31.89    1.97
  -1   7   3   33.20    2.20
   1   7  -3   30.62    2.16
   0  -7   3   16.58    1.65
   0  -7   3   16.21    1.49
   0  -7  -3   16.36    1.45
   0  -7  -3   17.54    1.20
   0   7  -3   16.69    1.44
   0   7  -3   16.39    1.72
   0   7   3   15.44    1.22
   0   7   3   16.55    1.14
   0   7  -3   16.70    1.50
   0   7   3   17.42    1.47
  -1  -7  -3    0.51    0.40
   1  -7   3    0.84    0.56
   1  -7   3    0.09    0.31
  -1  -7  -3    0.54    0.35
  -1  -7  -3    0.40    0.32
  -1   7  -3    0.10    0.31
   1   7   3    0.04    0.15
  -1   7  -3    0.59    0.50
   2  -7   3   67.19    2.99
   2  -7   3   65.37    3.50
   2  -7   3   67.84    2.96
  -2  -7  -3   65.27    2.74
  -2   7  -3   72.36    3.69
   3  -7   3    3.22    1.01
   3  -7   3    1.83    0.59
   3  -7   3    1.96    0.68
  -3  -7  -3    2.51    0.69
   3   7   3    2.45    0.62
  -3   7  -3    2.95    0.80
  -3   7  -3    2.79    1.05
   4  -7   3    3.96    0.98
  -4  -7  -3    5.42    1.11
   4   7   3    4.46    0.85
  -4   7  -3    4.11    1.10
  -4   7  -3    4.44    1.33
   5  -7   3   29.60    2.46
  -5  -7  -3   30.48    2.41
   5   7   3   31.44    1.99
  -5   7  -3   28.93    2.47
  -5   7  -3   29.66    3.19
  -6  -7  -3    2.36    0.68
   6  -7   3    0.91    0.75
  -6  -7  -3    0.89    0.66
  -6   7  -3   -0.09    0.52
   6   7   3   -0.01    0.50
  -6   7  -3   -0.35    0.68
  -7  -7  -3  110.61    5.44
  -7   7  -3   96.43    5.23
  -7   7  -3  100.36    6.80
   7   7   3   99.28    4.10
  -8  -7  -3   57.36    4.18
  -8  -7  -3   59.51    3.76
  -8   7  -3   57.00    5.51
  -8   7  -3   50.18    3.99
  -9  -7  -3   -0.25    1.11
  -9  -8   3   -0.94    1.24
  -9  -8   3   -0.58    2.35
  -9   8   3   -2.06    0.81
  -9   8   3    1.62    1.61
  -8  -8   3   -0.04    1.06
  -8   8   3   -0.14    0.95
  -8   8   3   -0.71    0.70
  -7  -8   3    2.03    1.46
  -7   8   3    0.79    1.12
  -7   8   3    0.24    0.93
  -6  -8   3   40.82    3.91
  -6  -8   3   33.91    3.02
  -6   8   3   37.29    3.66
  -6   8   3   43.18    4.09
   5  -8  -3   36.42    3.42
  -5  -8   3   31.11    3.17
  -5  -8   3   30.34    2.63
  -5   8   3   30.66    3.09
   5   8  -3   27.85    2.86
  -5   8   3   33.54    3.31
   4  -8  -3    2.00    0.91
  -4  -8   3    0.65    0.68
  -4  -8   3    0.56    0.57
  -4   8   3    0.25    0.72
  -4   8   3    0.30    0.62
   4   8  -3    0.98    0.64
   4   8  -3    1.35    0.72
   3  -8  -3    9.60    1.86
  -3  -8   3    6.02    1.64
  -3  -8   3    5.95    1.53
  -3  -8   3    7.49    1.33
  -3   8   3    8.86    1.65
   3   8  -3    7.10    1.52
  -3   8   3    7.71    1.40
   3   8  -3    7.50    1.33
  -2  -8   3    3.54    1.07
   2  -8  -3    6.12    1.38
  -2  -8   3    4.38    1.21
  -2  -8   3    4.93    0.97
  -2   8   3    4.24    0.97
   2   8  -3    4.61    0.97
  -2   8   3    3.93    1.06
   2   8  -3    4.42    1.06
  -1  -8   3   14.24    1.69
  -1  -8   3    8.43    1.44
  -1  -8   3   10.39    1.14
   1  -8  -3   12.13    1.43
   1  -8  -3   11.08    1.14
   1   8  -3    7.99    1.55
  -1   8   3   10.69    1.14
  -1   8   3   11.02    1.37
   1   8  -3   12.78    1.45
   1   8  -3   12.45    1.27
   0  -8  -3  148.28    4.26
   0  -8   3  156.81    5.22
   0  -8   3  156.43    5.42
   0  -8  -3  153.76    4.99
   0   8  -3  148.33    5.44
   0   8   3  140.98    4.83
   0   8  -3  150.94    5.09
   0   8  -3  150.62    4.82
   0   8   3  146.10    4.36
  -1  -8  -3   50.32    2.54
   1  -8   3   45.00    2.52
   1  -8   3   48.12    2.84
  -1  -8  -3   46.23    2.39
  -1  -8  -3   48.30    2.42
  -1   8  -3   47.50    2.93
  -1   8  -3   42.72    2.48
   2  -8   3   60.42    3.47
  -2  -8  -3   63.80    3.18
   2  -8   3   63.54    3.07
   2  -8   3   68.90    3.13
  -2  -8  -3   58.17    2.76
  -2   8  -3   62.52    3.56
   3  -8   3    0.04    0.33
  -3  -8  -3   -0.16    0.12
   3  -8   3    0.28    0.40
   3  -8   3   -0.24    0.22
  -3  -8  -3   -0.26    0.28
  -3   8  -3    0.20    0.35
   3   8   3   -0.46    0.17
   4  -8   3    0.23    0.38
  -4  -8  -3    1.29    0.46
   4  -8   3    0.20    0.57
   4   8   3    2.23    0.69
  -4   8  -3    1.69    0.90
  -4   8  -3    0.21    0.45
  -5  -8  -3   13.64    2.10
  -5  -8  -3   11.38    1.23
   5  -8   3   12.51    1.97
  -5   8  -3   14.18    2.56
   5   8   3   14.71    1.40
  -5   8  -3   13.85    2.11
   6  -8   3   45.03    3.38
  -6  -8  -3   45.51    3.30
  -6  -8  -3   49.03    2.80
   6   8   3   43.92    2.64
  -6   8  -3   45.34    4.35
  -6   8  -3   42.32    3.34
  -7  -8  -3    5.45    1.45
   7   8   3    3.94    1.40
  -7   8  -3    5.74    1.57
  -7   8  -3    6.40    2.08
  -8  -8  -3    6.82    1.60
  -8  -8  -3    6.81    1.77
  -8   8  -3    5.81    1.62
  -8   8  -3    3.89    1.84
  -9  -8  -3   11.80    2.36
   9  -8   3   10.22    2.13
  -9   8  -3    5.25    1.90
  -9  -9   3    4.50    2.43
  -9   9   3    1.71    1.34
  -9   9   3    2.61    1.79
  -8  -9   3   41.95    4.55
  -8   9   3   50.91    4.76
  -8   9   3   36.98    4.55
  -7  -9   3    3.04    1.50
  -7   9   3    4.53    1.86
  -7   9   3    3.90    1.58
  -6  -9   3    4.46    1.62
  -6  -9   3    0.86    1.07
  -6   9   3    1.61    1.16
  -6   9   3    3.25    1.29
   5  -9  -3    2.89    1.41
  -5  -9   3    1.44    0.86
  -5  -9   3    0.83    0.84
  -5   9   3    1.27    1.01
  -5   9   3    1.22    0.93
   5   9  -3    1.59    0.95
  -4  -9   3   65.49    3.54
  -4  -9   3   60.30    4.23
   4  -9  -3   52.54    3.94
   4   9  -3   61.29    3.40
  -4   9   3   58.27    4.00
  -4   9   3   65.22    4.16
   4   9  -3   63.37    4.01
   3  -9  -3   71.02    4.21
  -3  -9   3   69.98    4.37
  -3  -9   3   64.65    4.06
  -3  -9   3   73.01    3.41
  -3   9   3   76.49    4.01
   3   9  -3   69.93    3.40
   3   9  -3   67.82    3.89
  -3   9   3   77.01    4.56
   2  -9  -3   60.45    3.21
  -2  -9   3   61.00    3.69
   2  -9  -3   59.54    3.54
  -2  -9   3   59.72    2.86
  -2  -9   3   61.14    3.65
   2   9  -3   52.42    2.78
  -2   9   3   58.19    3.09
   2   9  -3   52.35    3.23
  -2   9   3   57.24    3.42
   1  -9  -3    0.20    0.27
   1  -9  -3   -0.16    0.31
  -1  -9   3    0.88    0.70
  -1  -9   3    1.01    0.55
  -1  -9   3   -0.34    0.24
   1   9  -3   -0.58    0.22
   1   9  -3    0.04    0.57
  -1   9   3    0.06    0.33
   1   9  -3   -0.26    0.27
  -1   9   3    0.39    0.36
   0  -9   3    6.68    1.37
   0  -9   3    4.32    1.04
   0  -9  -3    4.85    0.86
   0  -9  -3    5.91    1.16
   0   9  -3    7.13    1.28
   0   9   3    4.22    0.96
   0   9  -3    5.87    1.12
   0   9   3    4.94    0.94
   0   9  -3    4.51    1.21
  -1  -9  -3   29.67    1.99
   1  -9   3   28.58    2.11
   1  -9   3   26.94    2.25
  -1  -9  -3   30.69    2.09
  -1  -9  -3   24.99    1.86
  -1   9  -3   26.64    2.04
  -1   9  -3   33.84    2.57
   1   9   3   27.64    1.12
  -2  -9  -3   10.54    1.60
  -2  -9  -3    9.50    1.18
   2  -9   3   11.11    1.30
   2  -9   3   11.02    1.65
   2  -9   3   10.05    1.75
  -2   9  -3    6.85    1.42
   3  -9   3   17.61    2.15
   3  -9   3   20.22    1.81
   3  -9   3   20.32    1.86
  -3  -9  -3   16.67    1.60
   3   9   3   19.09    1.54
  -4  -9  -3    2.65    0.53
  -4  -9  -3    1.58    0.73
   4  -9   3    1.82    0.64
   4  -9   3    1.03    0.69
  -4   9  -3    2.30    1.03
   4   9   3    1.91    0.65
  -4   9  -3    2.02    0.89
  -5  -9  -3   11.53    1.20
  -5  -9  -3   12.53    2.07
   5  -9   3   11.18    1.97
   5   9   3   10.56    1.32
  -5   9  -3   11.31    1.98
  -5   9  -3   12.64    2.49
  -6  -9  -3    0.67    0.49
  -6  -9  -3   -1.10    0.51
   6  -9   3    0.88    0.70
   6   9   3    0.52    0.49
  -6   9  -3    0.28    0.68
  -6   9  -3   -0.05    0.75
  -7  -9  -3   56.46    4.04
  -7   9  -3   60.62    5.43
  -7   9  -3   62.06    4.27
  -8  -9  -3   38.73    3.54
  -8  -9  -3   35.51    2.96
  -8   9  -3   37.38    3.53
  -8   9  -3   39.61    4.69
   9  -9   3    9.13    2.17
  -9  -9  -3    7.85    2.04
  -9   9  -3    5.81    1.89
  -9 -10   3    3.17    1.67
  -9  10   3   -0.67    1.13
  -9  10   3    0.77    1.35
  -8 -10   3    0.66    1.17
  -8  10   3    0.57    1.17
  -8  10   3    2.26    1.16
  -7 -10   3    0.71    0.97
  -7  10   3   -0.46    0.88
  -7  10   3    2.33    1.32
  -6 -10   3   92.17    6.04
  -6  10   3   88.90    5.95
  -6  10   3   83.15    5.60
   5 -10  -3   26.21    3.01
  -5 -10   3   33.27    2.72
  -5 -10   3   31.64    3.31
   5  10  -3   30.15    3.00
  -5  10   3   32.51    3.23
  -5  10   3   33.84    3.35
  -4 -10   3   44.42    2.88
  -4 -10   3   46.15    3.90
   4 -10  -3   38.54    3.45
  -4 -10   3   38.63    3.44
  -4  10   3   44.65    3.59
   4  10  -3   45.88    3.45
  -4  10   3   42.36    3.39
   4  10  -3   44.78    2.87
  -3 -10   3   48.31    2.76
   3 -10  -3   50.00    3.57
  -3 -10   3   45.88    3.49
  -3 -10   3   49.16    3.74
  -3  10   3   46.80    3.20
  -3  10   3   48.07    3.44
   3  10  -3   47.60    3.35
   3  10  -3   47.41    2.78
   2 -10  -3    4.68    1.33
  -2 -10   3    6.37    1.50
  -2 -10   3    6.71    1.53
   2 -10  -3    5.33    1.18
  -2 -10   3    5.78    1.09
   2  10  -3    5.75    1.07
   2  10  -3    4.97    1.20
  -2  10   3    5.38    1.17
  -2  10   3    3.92    1.13
  -1 -10   3   22.37    2.14
   1 -10  -3   21.71    1.74
  -1 -10   3   21.19    2.21
   1 -10  -3   24.87    2.17
  -1  10   3   21.10    2.01
  -1  10   3   23.41    1.84
   1  10  -3   19.76    1.93
   1  10  -3   19.64    2.16
   1  10  -3   21.82    1.76
   0 -10   3    8.27    1.59
   0 -10  -3    9.27    1.56
   0 -10  -3   10.57    1.22
   0 -10   3    7.32    1.44
   0  10  -3   10.57    1.67
   0  10   3   11.72    1.38
   0  10  -3    9.80    1.51
   0  10  -3    6.20    1.38
  -1 -10  -3  167.96    5.41
   1 -10   3  172.01    5.94
   1 -10   3  172.95    6.21
  -1 -10  -3  168.85    5.60
   1 -10   3  170.81    5.80
  -1 -10  -3  162.65    5.46
  -1  10  -3  165.09    5.75
   1  10   3  168.72    3.74
  -1  10  -3  166.28    6.34
   1  10   3  162.57    5.38
   2 -10   3    7.13    1.35
  -2 -10  -3    5.79    1.19
   2 -10   3    5.40    1.33
   2 -10   3    5.54    1.15
  -2 -10  -3    4.70    1.12
  -2  10  -3    4.77    1.33
  -3 -10  -3   25.93    2.45
   3 -10   3   22.81    2.50
  -3 -10  -3   25.71    2.52
   3 -10   3   28.52    2.32
   3 -10   3   24.64    2.09
  -3  10  -3   30.25    2.74
   3  10   3   24.79    1.86
  -4 -10  -3   17.65    1.91
   4 -10   3   19.48    2.07
   4 -10   3   17.72    1.86
  -4  10  -3   21.32    2.22
  -4  10  -3   21.16    2.56
   4  10   3   18.29    1.66
  -5 -10  -3   10.06    1.03
  -5 -10  -3    8.54    1.74
   5 -10   3    9.92    1.71
   5 -10   3   10.84    1.95
  -5  10  -3   14.28    2.29
   5  10   3   10.60    1.56
  -5  10  -3    6.49    1.93
   6 -10   3   74.81    4.25
  -6 -10  -3   76.21    3.30
  -6 -10  -3   75.86    4.52
  -6  10  -3   75.19    5.60
   6  10   3   70.82    3.55
  -6  10  -3   74.95    4.63
  -7 -10  -3    0.00    0.76
   7 -10   3    0.34    0.69
  -7 -10  -3    3.89    0.80
  -7  10  -3    0.47    1.44
  -7  10  -3    2.20    1.11
  -8 -10  -3    7.11    1.38
  -8 -10  -3    7.04    1.80
   8 -10   3    6.46    1.67
  -8  10  -3    4.86    2.06
  -8  10  -3    7.85    2.46
   9 -10   3   13.63    2.52
  -9 -10  -3   17.08    2.79
  -9  10  -3   12.20    2.33
  -9 -11   3    3.46    1.84
  -9  11   3   -2.03    1.43
  -9  11   3    1.93    1.47
  -8 -11   3    3.21    1.55
  -8  11   3    0.61    1.32
  -8  11   3   -0.33    0.87
  -7 -11   3    4.16    1.73
  -7  11   3    7.37    2.18
  -7  11   3    3.19    1.72
  -6 -11   3   -0.46    0.78
  -6  11   3    0.38    0.91
  -6  11   3    1.23    0.67
  -5 -11   3   18.23    3.24
  -5 -11   3   19.93    2.16
   5 -11  -3   14.31    3.36
  -5 -11   3   20.68    3.49
  -5  11   3   17.58    2.85
   5  11  -3   18.70    2.37
  -5  11   3   19.72    3.27
  -4 -11   3    2.09    0.84
  -4 -11   3    1.87    1.07
   4 -11  -3    3.30    1.04
  -4 -11   3    2.30    1.29
   4  11  -3    3.05    1.11
  -4  11   3    3.60    1.17
  -4  11   3    3.18    1.29
   4  11  -3    1.61    0.77
   3 -11  -3   10.93    2.62
  -3 -11   3   10.77    2.19
  -3 -11   3    9.84    1.49
  -3 -11   3   11.08    2.14
  -3  11   3    8.79    1.76
   3  11  -3   10.78    1.95
   3  11  -3    9.19    1.47
  -3  11   3    9.21    1.67
   2 -11  -3   46.46    2.95
   2 -11  -3   48.98    3.40
  -2 -11   3   45.97    4.05
  -2 -11   3   46.29    2.56
  -2 -11   3   46.03    3.50
  -2  11   3   45.03    3.21
   2  11  -3   46.61    3.16
  -2  11   3   50.62    3.07
   2  11  -3   44.68    2.63
   1 -11  -3   98.53    4.63
   1 -11  -3   98.00    4.03
  -1 -11   3  104.10    4.88
  -1 -11   3   96.69    4.86
   1  11  -3  102.70    4.07
  -1  11   3  100.35    4.64
   1  11  -3  103.27    5.06
  -1  11   3   96.69    4.11
   1  11  -3   96.51    4.54
   0 -11   3   82.17    4.29
   0 -11  -3   87.73    3.66
   0 -11  -3   81.80    4.00
   0 -11   3   82.71    4.14
   0  11  -3   80.53    3.69
   0  11  -3   83.01    4.03
   0  11   3   86.40    3.79
   0  11  -3   83.44    4.47
  -1 -11  -3  110.37    4.42
  -1 -11  -3  105.04    4.46
   1 -11   3  112.24    4.81
   1 -11   3  110.62    5.00
   1 -11   3  107.22    4.64
  -1 -11  -3   97.31    4.26
   1  11   3  105.34    2.85
  -1  11  -3  109.60    4.70
  -1  11  -3  118.74    5.47
   1  11   3  111.48    4.44
  -2 -11  -3   88.78    4.20
  -2 -11  -3   86.00    4.00
   2 -11   3   88.33    4.22
   2 -11   3   92.28    4.27
   2 -11   3   85.02    4.53
  -2  11  -3   83.68    4.81
  -3 -11  -3    8.67    1.59
   3 -11   3   10.22    1.66
   3 -11   3   10.58    2.00
  -3 -11  -3    9.06    1.80
   3 -11   3   10.84    2.65
  -3  11  -3   10.41    2.02
   4 -11   3    8.49    1.62
   4 -11   3    7.18    1.71
  -4 -11  -3   10.22    1.88
   4 -11   3    6.91    1.52
  -4  11  -3    7.37    1.86
   4  11   3    7.94    1.32
  -4  11  -3    8.26    1.72
   5 -11   3    0.08    0.59
  -5 -11  -3    0.48    0.53
   5 -11   3   -0.40    0.40
  -5 -11  -3    0.86    0.30
   5  11   3   -0.99    0.46
  -5  11  -3   -0.95    0.53
  -5  11  -3    0.39    0.69
  -6 -11  -3    1.70    0.98
  -6 -11  -3    2.27    0.66
   6 -11   3    2.28    1.05
   6  11   3    0.94    0.68
  -6  11  -3    1.18    0.79
  -6  11  -3    0.76    1.18
  -7 -11  -3    0.43    0.87
  -7 -11  -3   -0.16    0.57
   7 -11   3   -0.35    0.76
  -7  11  -3   -0.02    1.13
   8 -11   3   30.85    3.00
  -8 -11  -3   28.70    3.31
  -8 -11  -3   31.82    2.44
  -8  11  -3   22.16    4.00
  -8  11  -3   32.66    3.48
  -9 -11  -3    1.50    1.28
   9 -11   3    5.13    1.43
  -9  11  -3    0.47    1.63
  -9  11  -3    0.91    1.04
  -9 -12   3    0.08    1.31
  -9  12   3    3.21    1.73
  -9  12   3    0.93    1.37
  -8 -12   3    1.67    1.17
  -8 -12   3    2.42    1.62
  -8  12   3   -0.36    1.07
  -8  12   3   -0.72    1.27
  -7 -12   3    2.09    1.33
  -7  12   3    5.46    2.06
  -7  12   3    6.68    1.98
  -6 -12   3   -0.06    0.94
  -6  12   3    2.17    1.22
  -6  12   3    1.00    1.03
  -5 -12   3    0.67    0.80
  -5 -12   3    1.64    1.05
  -5  12   3    2.90    1.14
  -5  12   3    1.77    1.00
  -4 -12   3   21.89    2.01
   4 -12  -3   21.75    2.62
  -4 -12   3   25.08    2.86
  -4 -12   3   20.65    3.14
  -4  12   3   26.45    2.83
   4  12  -3   20.21    2.38
   4  12  -3   17.96    1.86
  -4  12   3   18.23    2.95
  -3 -12   3    9.78    2.09
  -3 -12   3    8.50    1.95
  -3 -12   3    8.54    1.35
   3 -12  -3    7.90    2.00
   3  12  -3    9.31    1.48
  -3  12   3    7.41    1.75
  -3  12   3    7.73    1.67
   3  12  -3    9.16    1.85
   2 -12  -3    4.96    1.34
  -2 -12   3    4.69    1.01
   2 -12  -3    6.66    1.31
  -2 -12   3    4.26    1.26
  -2 -12   3    6.37    1.67
  -2  12   3    5.59    2.00
   2  12  -3    7.30    1.58
   2  12  -3    4.28    0.95
  -2  12   3    4.72    1.18
  -1 -12   3   11.47    2.03
   1 -12  -3    9.06    1.45
  -1 -12   3   10.43    1.87
   1 -12  -3   10.72    1.88
  -1  12   3    9.30    1.49
   1  12  -3   10.53    1.29
   1  12  -3   13.42    2.08
   1  12  -3    8.66    2.11
  -1  12   3   10.87    1.89
   0 -12  -3  428.01   10.93
   0 -12  -3  434.22   11.07
   0 -12   3  422.86   11.45
   0 -12   3  420.82   11.21
   0 -12  -3  427.23   10.17
   0  12  -3  402.29   10.83
   0  12   3  408.38   10.31
   0  12  -3  403.00   10.20
   0  12  -3  421.35   11.77
   1 -12   3   27.40    2.56
  -1 -12  -3   27.90    2.75
  -1 -12  -3   25.43    2.17
   1 -12   3   23.82    2.20
  -1 -12  -3   23.59    2.16
   1 -12   3   24.50    2.31
  -1  12  -3   24.84    2.27
   1  12   3   24.72    2.13
   1  12   3   25.17    1.29
   2 -12   3   51.77    3.62
  -2 -12  -3   57.13    3.34
   2 -12   3   55.67    3.39
   2 -12   3   53.80    3.38
  -2 -12  -3   52.87    3.36
  -2  12  -3   51.71    3.76
   3 -12   3   18.96    2.33
  -3 -12  -3   22.37    2.20
  -3 -12  -3   21.72    2.39
   3 -12   3   25.82    2.31
   3 -12   3   20.35    2.15
   4 -12   3   66.23    4.09
   4 -12   3   66.87    4.76
  -4 -12  -3   66.81    3.96
  -4 -12  -3   66.23    4.52
   4 -12   3   68.30    3.94
   4  12   3   65.61    3.45
  -4  12  -3   62.00    4.53
  -4  12  -3   66.15    4.26
   5 -12   3    0.11    0.66
  -5 -12  -3    0.51    0.69
   5  12   3    0.38    0.56
  -5  12  -3    0.05    0.60
  -5  12  -3    0.63    0.71
   6 -12   3   24.49    2.52
  -6 -12  -3   22.10    2.59
  -6 -12  -3   20.39    1.40
  -6  12  -3   21.04    3.58
  -6  12  -3   20.99    2.59
  -7 -12  -3    0.27    0.53
  -7 -12  -3    0.40    0.88
   7 -12   3   -0.37    0.71
  -7  12  -3    0.92    0.95
  -7  12  -3    1.87    1.78
  -8 -12  -3    2.68    1.50
   8 -12   3    2.58    1.26
  -8  12  -3    0.97    1.14
  -8  12  -3    1.23    1.62
  -9 -12  -3    0.24    1.05
   9 -12   3    3.56    1.51
  -9  12  -3   -1.86    0.91
  -9  12  -3   -0.99    1.95
  -9 -13   3   -1.26    1.06
  -9  13   3    4.39    1.71
  -8 -13   3    5.52    1.59
  -8  13   3    3.84    1.65
  -8  13   3    3.43    2.02
  -7  13   3    3.22    1.52
  -7  13   3    2.34    1.14
  -6 -13   3    0.74    1.08
  -6  13   3    1.00    1.00
  -6  13   3    0.12    0.74
  -5 -13   3   34.40    2.63
  -5 -13   3   33.31    3.60
  -5  13   3   31.61    3.39
  -5  13   3   31.24    3.38
   4 -13  -3   10.84    2.34
  -4 -13   3   12.57    1.78
  -4 -13   3    8.01    2.05
  -4 -13   3    9.27    2.08
  -4  13   3    7.71    1.85
  -4  13   3   13.02    2.55
   4  13  -3    8.29    1.85
   4  13  -3   11.44    1.77
  -3 -13   3   -0.20    0.59
   3 -13  -3   -0.83    0.58
   3 -13  -3    0.45    0.50
  -3 -13   3    0.65    0.65
  -3 -13   3    0.75    0.46
   3  13  -3    1.04    0.69
   3  13  -3   -0.23    0.47
  -3  13   3    0.30    0.57
  -3  13   3    1.33    0.86
  -2 -13   3    1.92    1.00
   2 -13  -3    1.75    0.79
  -2 -13   3    3.24    1.41
   2 -13  -3    0.71    0.60
   2  13  -3    0.99    0.84
  -2  13   3    1.20    0.82
  -2  13   3    1.64    0.85
   2  13  -3    2.41    0.81
   1 -13  -3    2.12    0.94
  -1 -13   3    0.87    0.85
   1 -13  -3    1.22    0.62
   1  13  -3    2.00    0.72
   1  13  -3    0.91    0.54
  -1  13   3    2.41    0.96
   1  13  -3    1.79    0.92
  -1  13   3    2.87    1.01
   0 -13  -3    3.65    1.08
   0 -13  -3    4.37    1.26
   0 -13   3    4.65    1.30
   0 -13  -3    3.58    0.93
   0 -13   3    4.55    1.31
   0  13  -3    2.95    1.24
   0  13  -3    7.36    1.53
   0  13  -3    3.39    0.99
   0  13   3    3.32    0.93
  -1 -13  -3   22.07    2.13
   1 -13   3   21.71    2.21
  -1 -13  -3   19.11    1.99
   1 -13   3   23.06    2.34
   1 -13   3   22.59    2.41
  -1 -13  -3   21.94    2.13
  -1  13  -3   18.78    2.37
   1  13   3   20.37    2.05
  -1  13  -3   20.50    2.13
  -2 -13  -3  287.85    8.95
  -2 -13  -3  308.81    9.03
   2 -13   3  312.63    9.93
   2 -13   3  291.80    9.11
   2 -13   3  307.60    9.23
  -2  13  -3  288.29    9.82
  -3 -13  -3    4.15    1.15
   3 -13   3    4.51    1.36
  -3 -13  -3    4.97    1.36
   3 -13   3    3.34    1.29
   3 -13   3    3.93    1.32
  -3  13  -3    7.65    1.86
   4 -13   3    0.42    0.61
  -4 -13  -3    0.29    0.99
   4 -13   3    0.07    0.65
   4 -13   3    0.86    0.62
  -4 -13  -3   -0.26    0.48
   4  13   3    0.42    0.52
  -4  13  -3    1.08    0.97
   5 -13   3   21.86    2.41
  -5 -13  -3   24.61    2.63
   5 -13   3   19.76    2.43
  -5  13  -3   20.80    3.35
  -5  13  -3   22.00    2.70
   5  13   3   17.76    1.91
  -6 -13  -3   19.31    1.03
   6 -13   3   18.64    2.85
  -6 -13  -3   13.96    2.44
  -6  13  -3   18.03    3.25
  -6  13  -3   16.49    2.86
  -7 -13  -3    4.57    1.58
  -7 -13  -3    3.20    0.75
   7 -13   3    3.37    1.35
  -7  13  -3    2.10    1.33
  -7  13  -3    2.41    1.35
  -8 -13  -3   33.01    3.52
   8 -13   3   34.95    3.24
  -8  13  -3   36.48    4.52
  -8  13  -3   29.88    3.60
   9 -13   3    3.34    2.08
  -9 -13  -3   -0.41    1.22
  -9  13  -3    1.15    1.10
  -9 -14   3    4.29    1.82
  -8 -14   3   28.03    4.48
  -8  14   3   36.82    4.58
  -8  14   3   33.45    4.24
  -7 -14   3    5.45    1.72
  -7 -14   3    8.22    2.63
  -7  14   3    5.44    2.03
  -7  14   3    4.04    1.99
  -6 -14   3   -0.04    0.96
  -6  14   3    0.63    1.05
  -6  14   3    0.59    1.19
  -5 -14   3   15.53    2.89
  -5 -14   3   19.53    1.99
  -5  14   3   20.80    3.50
  -5  14   3   17.30    3.00
  -4 -14   3    4.02    1.55
  -4 -14   3    3.28    0.98
   4 -14  -3    3.85    1.39
  -4 -14   3    4.67    1.73
   4  14  -3    4.26    1.08
  -4  14   3    5.57    1.63
   4  14  -3    5.94    1.44
  -4  14   3    3.50    1.30
  -3 -14   3   40.46    3.65
  -3 -14   3   40.33    2.57
   3 -14  -3   41.82    3.62
   3 -14  -3   37.53    3.80
  -3 -14   3   36.95    3.65
   3  14  -3   41.30    2.70
  -3  14   3   38.24    3.45
  -3  14   3   42.23    3.39
   3  14  -3   41.19    3.36
  -2 -14   3    4.38    1.60
  -2 -14   3    6.40    1.83
   2 -14  -3    5.70    1.39
   2 -14  -3    4.57    1.42
   2  14  -3    4.32    1.31
   2  14  -3    4.36    1.10
   2  14  -3    6.76    1.70
  -2  14   3    3.68    1.22
  -2  14   3    4.44    1.24
   1 -14  -3    0.34    0.58
  -1 -14   3    1.23    0.77
   1 -14  -3    0.36    0.69
  -1 -14   3    0.67    0.82
  -1  14   3    0.30    0.64
   1  14  -3    0.57    0.80
   1  14  -3    0.51    0.73
  -1  14   3    1.23    0.84
   1  14  -3    0.35    0.55
   0 -14   3   68.16    6.61
   0 -14  -3   67.79    3.68
   0 -14  -3   65.82    3.90
   0 -14  -3   74.16    4.19
   0 -14   3   60.68    3.94
   0  14  -3   57.73    3.37
   0  14  -3   61.51    4.34
   0  14  -3   66.99    4.02
   0  14   3   66.35    3.82
   1 -14   3   37.17    3.06
   1 -14   3   33.05    3.03
  -1 -14  -3   32.49    2.69
  -1 -14  -3   32.41    2.68
   1 -14   3   35.36    2.90
  -1 -14  -3   37.94    2.93
   1  14   3   34.41    2.82
  -1  14  -3   32.33    3.21
   2 -14   3   23.16    2.64
  -2 -14  -3   23.17    2.34
  -2 -14  -3   23.33    2.37
   2 -14   3   23.40    2.42
   2 -14   3   21.60    2.36
  -2 -14  -3   22.33    2.27
  -2  14  -3   15.46    2.59
   3 -14   3    1.86    0.93
   3 -14   3    1.04    0.81
   3 -14   3   -0.24    0.45
  -3 -14  -3    1.48    0.96
  -3 -14  -3    1.41    0.93
  -3  14  -3    0.03    0.86
   4 -14   3   64.12    4.85
   4 -14   3   59.44    4.11
   4 -14   3   57.37    3.84
  -4 -14  -3   63.64    4.15
  -4 -14  -3   59.23    4.44
  -4  14  -3   62.60    4.78
   5 -14   3   11.63    2.17
  -5 -14  -3   15.32    2.55
  -5  14  -3   14.32    2.62
   5  14   3   12.31    1.94
  -5  14  -3   14.91    2.86
   6 -14   3   10.95    2.03
  -6 -14  -3    9.89    2.19
  -6  14  -3   12.75    2.76
  -6  14  -3    9.98    2.31
   7 -14   3    6.55    1.96
  -7 -14  -3    8.85    0.78
  -7 -14  -3   11.25    2.51
  -7  14  -3    8.49    2.47
  -8 -14  -3    2.37    0.68
   8 -14   3    0.22    1.31
  -8 -14  -3    1.19    1.31
  -8  14  -3    0.47    1.21
  -8  14  -3    2.91    1.43
  -8 -15   3   -0.10    1.27
  -8  15   3   -0.22    1.22
  -8  15   3    2.31    1.82
  -7 -15   3    8.65    1.70
  -7 -15   3    9.25    2.67
  -7  15   3    6.56    2.68
  -7  15   3    9.50    2.73
  -6 -15   3   10.03    2.76
  -6  15   3   11.35    2.57
  -6  15   3   17.63    3.52
  -5 -15   3   -1.45    0.56
  -5  15   3    0.41    0.73
  -5  15   3    0.35    0.99
  -4 -15   3    8.02    1.45
  -4 -15   3    4.41    1.61
  -4  15   3    9.41    2.35
   4  15  -3    8.40    1.50
   4  15  -3    8.84    2.15
  -4  15   3    6.52    1.82
  -3 -15   3    9.12    2.32
  -3 -15   3   12.21    2.56
   3 -15  -3    8.92    2.17
  -3 -15   3    7.70    1.34
   3 -15  -3   11.48    2.11
  -3  15   3   10.71    2.34
   3  15  -3    9.54    1.97
  -3  15   3   10.39    2.06
   3  15  -3   13.01    1.59
   2 -15  -3   23.51    2.70
  -2 -15   3   22.43    2.71
  -2 -15   3   20.22    3.06
   2 -15  -3   23.93    2.37
   2  15  -3   24.75    2.13
  -2  15   3   23.66    2.70
   2  15  -3   25.40    3.04
   2  15  -3   23.56    2.55
  -2  15   3   25.63    2.60
  -1 -15   3   10.41    2.23
   1 -15  -3   14.56    1.70
  -1 -15   3   10.51    2.01
   1 -15  -3   14.65    2.55
   1  15  -3   12.38    2.26
   1  15  -3    9.17    2.05
  -1  15   3    7.41    1.68
   1  15  -3   10.00    1.71
   0 -15  -3    1.83    0.97
   0 -15   3    3.56    1.29
   0 -15   3    4.32    1.41
   0 -15  -3    3.94    1.07
   0 -15  -3    2.81    1.04
   0  15   3    2.68    1.00
   0  15  -3    2.73    1.16
   0  15  -3    2.53    0.88
   0  15  -3    2.17    1.26
   1 -15   3    2.23    0.97
   1 -15   3    3.35    1.31
  -1 -15  -3    2.25    1.02
   1 -15   3    1.83    0.91
  -1 -15  -3    1.64    0.80
  -1 -15  -3    1.78    0.79
  -1  15  -3    0.96    1.04
   1  15   3    1.76    1.02
  -2 -15  -3   64.88    3.99
   2 -15   3   66.95    4.46
  -2 -15  -3   61.02    3.93
  -2 -15  -3   61.04    4.01
   2 -15   3   61.58    4.03
   2 -15   3   63.20    4.14
  -2  15  -3   63.24    4.62
   3 -15   3   33.73    3.01
   3 -15   3   39.61    3.27
  -3 -15  -3   35.14    3.05
   3 -15   3   30.88    3.22
  -3 -15  -3   38.82    3.39
  -3  15  -3   34.92    3.55
  -4 -15  -3   11.50    2.22
   4 -15   3    7.38    1.67
   4 -15   3   10.08    2.14
  -4  15  -3    8.15    2.06
   5 -15   3    6.17    1.61
  -5 -15  -3    4.97    1.36
  -5  15  -3    8.94    2.27
  -6 -15  -3    0.57    0.94
   6 -15   3    0.94    0.90
  -6  15  -3    0.28    0.87
  -6  15  -3    3.31    1.21
  -7 -15  -3    7.42    1.95
   7 -15   3    4.29    1.51
  -7  15  -3    5.62    2.17
  -7  15  -3    2.57    1.74
  -8 -15  -3   12.26    2.77
   8 -15   3    8.72    2.04
  -8  15  -3    6.84    2.09
  -8  15  -3    8.99    2.89
  -8 -16   3    8.56    2.25
  -8  16   3    6.13    2.42
  -8  16   3    3.91    1.94
  -7 -16   3   -1.81    0.91
  -7 -16   3    1.61    1.74
  -7  16   3   -0.54    1.02
  -7  16   3   -0.26    1.26
  -6 -16   3    3.40    1.70
  -6  16   3    6.21    1.95
  -6  16   3    2.14    1.23
  -5 -16   3   20.29    3.63
  -5  16   3   18.79    3.17
  -5  16   3   21.83    3.77
  -4 -16   3   21.85    3.54
  -4 -16   3   23.69    2.05
  -4  16   3   27.19    3.21
  -4  16   3   23.19    2.91
   4  16  -3   26.10    2.20
  -3 -16   3    2.52    1.46
  -3 -16   3    3.11    1.33
   3 -16  -3   -0.05    0.83
   3 -16  -3    0.84    0.73
   3  16  -3    0.20    0.65
  -3  16   3    2.44    1.23
  -3  16   3    2.60    1.44
   2 -16  -3    4.06    1.45
   2 -16  -3    1.11    0.90
  -2 -16   3    3.44    1.50
  -2 -16   3    3.71    1.35
  -2  16   3    3.79    1.36
   2  16  -3    4.96    1.22
   2  16  -3    6.21    1.63
   2  16  -3    4.49    1.59
  -2  16   3    4.00    1.36
  -1 -16   3   24.56    2.74
   1 -16  -3   17.99    2.07
  -1 -16   3   24.32    2.94
   1 -16  -3   21.27    3.44
   1 -16  -3   20.51    2.43
   1  16  -3   21.39    2.06
   1  16  -3   23.17    2.56
  -1  16   3   21.14    3.48
   1  16  -3   21.66    3.14
   0 -16   3   62.78    4.43
   0 -16  -3   64.52    3.83
   0 -16   3   65.57    4.36
   0 -16  -3   61.23    4.14
   0 -16  -3   58.24    3.96
   0  16   3   59.21    3.92
   0  16  -3   66.37    3.89
   0  16  -3   65.37    4.74
   0  16  -3   62.07    4.10
  -1 -16  -3   20.84    2.31
  -1 -16  -3   24.16    2.53
   1 -16   3   24.25    2.68
   1 -16   3   22.64    2.73
  -1 -16  -3   23.59    2.55
   1 -16   3   20.27    2.45
   1  16   3   24.14    3.07
  -1  16  -3   18.01    2.99
  -2 -16  -3   66.81    4.28
   2 -16   3   65.48    4.33
   2 -16   3   59.43    4.99
  -2 -16  -3   64.14    4.20
   2 -16   3   62.16    4.49
  -2 -16  -3   70.30    4.34
  -2  16  -3   74.57    5.12
   3 -16   3   43.23    3.57
   3 -16   3   40.84    3.83
  -3 -16  -3   44.34    3.54
  -3 -16  -3   42.69    3.75
   3 -16   3   43.82    3.51
  -3  16  -3   41.58    4.03
  -4 -16  -3    0.50    0.79
   4 -16   3    0.03    0.85
  -4  16  -3    1.82    1.36
  -5 -16  -3   25.85    2.95
   5 -16   3   22.95    2.67
  -5  16  -3   25.38    3.87
   6 -16   3   46.96    3.92
  -6 -16  -3   48.66    4.21
  -6  16  -3   54.39    5.12
   7 -16   3   -0.97    1.06
  -7  16  -3    0.59    1.30
  -7  16  -3   -1.84    0.87
   8 -16   3   -2.80    1.21
  -8 -16  -3   -0.97    1.17
  -8  16  -3   -0.30    1.20
  -8  16  -3   -0.08    0.84
  -8 -17   3    1.67    1.19
  -8  17   3    4.64    1.71
  -7 -17   3    2.03    1.40
  -7  17   3   -0.35    1.12
  -7  17   3    0.60    1.31
  -6 -17   3    3.79    1.05
  -6  17   3    3.45    1.72
  -5 -17   3    3.43    1.60
  -5  17   3    5.28    1.97
  -5  17   3    4.22    1.70
  -4 -17   3   11.37    2.67
  -4  17   3   17.17    2.91
  -4  17   3   17.33    3.10
   4  17  -3   17.27    1.84
   3 -17  -3    8.64    2.02
  -3 -17   3   18.47    3.06
  -3 -17   3   11.25    2.52
  -3  17   3    9.12    2.24
  -3  17   3   13.40    2.48
   3  17  -3   13.16    1.87
  -2 -17   3   36.47    3.62
  -2 -17   3   39.97    3.85
   2 -17  -3   40.79    3.34
   2 -17  -3   33.93    3.38
  -2  17   3   42.05    3.58
  -2  17   3   39.38    3.67
   2  17  -3   38.13    3.44
   2  17  -3   36.00    2.67
   2  17  -3   41.55    3.92
   1 -17  -3    1.28    0.85
  -1 -17   3    1.40    0.99
   1 -17  -3    0.64    0.70
  -1 -17   3    0.42    0.75
   1 -17  -3    0.48    0.72
   1  17  -3    0.00    0.79
   1  17  -3    3.04    0.88
  -1  17   3   -0.07    0.83
   1  17  -3   -0.42    0.45
   0 -17  -3   -0.08    0.52
   0 -17   3    0.73    0.95
   0 -17  -3   -0.23    0.58
   0 -17  -3    0.03    0.53
   0 -17   3   -0.36    0.58
   0  17   3   -0.58    0.70
   0  17  -3    0.59    0.53
   0  17  -3    0.21    0.72
   0  17  -3    0.13    0.90
  -1 -17  -3    2.80    1.05
   1 -17   3    1.12    0.72
   1 -17   3    1.35    1.06
  -1 -17  -3    0.99    0.89
  -1 -17  -3    2.70    1.11
   1 -17   3    1.22    1.02
  -1  17  -3    1.60    1.04
   1  17   3    2.01    1.11
  -2 -17  -3   86.60    5.00
   2 -17   3   80.64    4.94
  -2 -17  -3   78.40    4.78
  -2 -17  -3   77.92    4.83
   2 -17   3   79.76    4.92
   2 -17   3   75.33    5.01
  -2  17  -3   72.58    5.21
  -3 -17  -3   50.01    3.86
  -3 -17  -3   45.37    3.83
   3 -17   3   45.26    3.76
   3 -17   3   54.42    4.08
  -3  17  -3   48.00    4.38
  -4 -17  -3   38.97    3.53
   4 -17   3   38.36    3.47
  -4  17  -3   36.48    3.91
  -5 -17  -3   14.67    2.74
  -5 -17  -3   15.57    2.91
   5 -17   3   16.82    2.89
  -5  17  -3   11.03    2.60
   6 -17   3   -0.02    0.94
  -6 -17  -3    0.09    0.88
  -7 -17  -3    8.81    2.26
   7 -17   3    8.15    2.02
  -7  17  -3   13.42    3.41
   8 -17   3   13.31    2.82
  -8 -17  -3   10.64    2.71
  -8  17  -3    9.28    2.96
  -8 -18   3   13.14    4.73
  -8  18   3   11.35    3.00
  -7 -18   3    2.64    1.46
  -7  18   3    2.18    1.67
  -7  18   3    1.07    1.44
  -6 -18   3   -0.50    1.07
  -6 -18   3    2.69    0.97
  -6  18   3   -0.78    1.15
  -6  18   3    1.46    1.46
  -5 -18   3   25.71    4.12
  -5  18   3   23.49    3.93
  -5  18   3   18.63    3.38
  -4 -18   3   27.72    3.47
  -4  18   3   23.48    3.93
   4  18  -3   20.78    2.03
  -4  18   3   20.87    3.32
  -3 -18   3   -0.29    0.64
  -3  18   3   -0.89    0.75
  -3  18   3   -0.46    0.83
  -2 -18   3    2.54    1.31
   2 -18  -3    0.83    0.81
   2 -18  -3    4.12    1.48
   2 -18  -3    0.13    0.87
  -2 -18   3    0.86    1.28
   2  18  -3    1.88    1.19
  -2  18   3    1.33    1.10
   2  18  -3    1.14    1.24
   2  18  -3    1.47    0.80
   1 -18  -3    1.82    1.04
  -1 -18   3    4.79    1.63
   1 -18  -3    2.77    1.00
   1 -18  -3    1.98    0.90
  -1 -18   3    2.73    1.04
  -1  18   3    1.02    1.05
   1  18  -3    2.39    0.92
   1  18  -3    2.04    1.26
   1  18  -3    2.66    1.20
   0 -18   3   54.95    4.32
   0 -18  -3   53.90    4.01
   0 -18  -3   43.75    5.26
   0 -18  -3   47.31    3.87
   0 -18   3   48.70    4.02
   0  18  -3   48.58    4.29
   0  18  -3   51.58    3.98
   0  18  -3   47.60    3.33
   0  18   3   57.14    4.14
  -1 -18  -3  142.62    6.42
   1 -18   3  140.70    6.97
   1 -18   3  145.17    6.97
   1 -18   3  139.48    6.87
  -1 -18  -3  140.08    6.70
  -1 -18  -3  143.05    6.73
  -1  18  -3  148.97    7.62
   1  18   3  144.22    6.70
  -2 -18  -3    1.59    1.00
   2 -18   3    2.21    1.19
  -2 -18  -3    1.45    1.03
   2 -18   3    0.88    1.01
  -2 -18  -3    2.63    1.09
  -2  18  -3    1.28    1.13
  -3 -18  -3    5.50    1.61
  -3 -18  -3    9.27    1.97
   3 -18   3   14.87    2.73
  -3  18  -3    8.04    2.24
   4 -18   3   17.84    2.92
  -4 -18  -3   12.97    2.52
  -4  18  -3   10.98    2.61
   5 -18   3   31.67    3.34
  -5 -18  -3   30.88    3.34
  -5  18  -3   31.89    4.06
  -6 -18  -3   35.78    3.85
   6 -18   3   39.25    3.89
  -6 -18  -3   31.92    5.32
  -6  18  -3   36.72    4.43
  -7 -18  -3    2.63    1.47
   7 -18   3    5.81    1.69
  -7  18  -3    2.59    1.97
  -8 -18  -3    4.10    1.67
   8 -18   3    2.74    1.81
  -8  18  -3    1.64    2.11
  -8 -19   3    4.17    1.80
  -8  19   3   -0.92    1.20
  -7 -19   3   -1.07    1.08
  -7  19   3   -1.21    1.17
  -7  19   3   -0.97    1.60
  -6 -19   3   -0.47    0.94
  -6 -19   3   -0.39    0.78
  -6  19   3   -0.05    1.15
  -5 -19   3   10.53    2.87
  -5  19   3    8.53    2.38
  -4 -19   3    2.02    1.34
  -4  19   3    2.51    1.25
   4  19  -3    1.49    0.74
  -4  19   3    3.46    1.52
  -3 -19   3    2.31    1.36
  -3  19   3    3.12    1.41
   3  19  -3    0.99    0.73
  -3  19   3    4.44    1.71
  -2 -19   3   34.71    3.73
   2 -19  -3   30.31    3.29
   2 -19  -3   35.59    3.45
   2  19  -3   32.24    3.64
  -2  19   3   32.82    3.41
   2  19  -3   30.33    2.56
   1 -19  -3   27.62    2.75
  -1 -19   3   25.65    3.76
   1 -19  -3   22.09    2.75
  -1 -19   3   18.54    3.26
   1 -19  -3   23.22    2.73
  -1  19   3   25.37    3.01
   1  19  -3   24.38    2.35
   1  19  -3   20.19    3.27
   0 -19  -3  114.81    5.76
   0 -19   3  128.41    6.80
   0 -19  -3  121.60    6.30
   0 -19   3  121.97    6.83
   0 -19  -3  120.48    6.39
   0 -19   3  110.18    6.40
   0  19  -3  118.78    5.48
   0  19   3  110.39    6.02
   0  19  -3  106.21    6.65
  -1 -19  -3   86.93    5.40
   1 -19   3   99.76    5.84
  -1 -19  -3  105.66    5.89
   1 -19   3  101.71    6.00
  -1 -19  -3  107.70    5.59
   1  19   3   90.50    5.43
  -1  19  -3  100.92    6.46
   2 -19   3    4.30    1.63
  -2 -19  -3    5.15    1.68
  -2 -19  -3    7.76    1.86
  -2 -19  -3    7.42    1.95
  -2  19  -3    7.17    2.14
  -3 -19  -3    1.30    1.06
  -3 -19  -3    2.41    1.50
   3 -19   3    1.37    0.83
  -3 -19  -3    3.59    1.32
  -3  19  -3   -0.03    1.06
   4 -19   3   -0.05    0.63
  -4 -19  -3   -1.76    1.18
  -4 -19  -3   -0.32    0.71
  -4  19  -3    0.44    1.03
  -5 -19  -3    2.25    1.29
   5 -19   3    3.62    1.52
  -5  19  -3    2.56    1.76
   6 -19   3   -0.38    1.03
  -6 -19  -3    2.24    0.74
  -6  19  -3    2.24    1.68
  -7 -19  -3   15.39    3.17
   7 -19   3   18.12    3.30
  -7  19  -3   16.45    3.72
  -7 -20   3    4.46    1.97
  -7  20   3    3.44    1.67
  -6 -20   3    9.72    2.69
  -6  20   3    9.13    2.83
  -5 -20   3    1.73    1.79
  -5  20   3    5.58    2.40
  -5  20   3    4.47    1.87
  -4 -20   3   75.77    6.07
   4  20  -3   80.11    3.95
  -4  20   3   83.31    6.20
  -4  20   3   77.03    5.68
   3 -20  -3   25.24    3.75
  -3 -20   3   25.44    4.02
   3  20  -3   23.82    2.25
  -3  20   3   24.61    3.58
  -2 -20   3   41.09    4.13
   2 -20  -3   40.53    3.83
   2  20  -3   38.85    3.03
  -2  20   3   44.46    4.01
   2  20  -3   44.58    4.42
   1 -20  -3   13.02    2.58
   1 -20  -3   16.45    2.98
  -1 -20   3   23.69    3.79
   1 -20  -3   14.42    2.52
   1  20  -3   14.49    3.09
   1  20  -3   14.44    2.35
  -1  20   3   19.50    3.06
   0 -20  -3   77.04    4.83
   0 -20  -3   78.81    5.27
   0 -20   3   73.96    5.31
   0 -20  -3   72.78    5.01
   0  20  -3   70.52    4.33
   0  20  -3   75.35    5.69
   0  20   3   75.07    5.08
  -1 -20  -3    1.69    1.27
  -1 -20  -3   -0.33    0.95
  -1 -20  -3    0.39    0.72
   1 -20   3    1.72    1.02
   1  20   3    1.61    0.98
  -1  20  -3    1.21    0.80
   1  20   3    0.87    0.51
  -2 -20  -3   17.34    2.86
  -2 -20  -3   19.12    3.02
   2 -20   3   19.11    3.12
  -2 -20  -3   15.95    2.85
  -2  20  -3   18.88    3.55
  -3 -20  -3    1.56    1.23
  -3 -20  -3    1.62    1.43
   3 -20   3    1.96    1.15
  -3 -20  -3    1.88    1.22
  -3  20  -3    2.14    1.62
  -4 -20  -3   -0.23    0.88
   4 -20   3   -0.58    0.70
  -4  20  -3    0.53    1.06
  -5 -20  -3    6.03    2.12
   5 -20   3    3.73    1.45
  -5  20  -3    4.50    3.20
   6 -20   3    3.32    1.72
  -6 -20  -3    7.98    2.24
  -6  20  -3    4.76    2.38
   7 -20   3    7.22    2.04
  -7 -20  -3    6.83    2.17
  -7  20  -3    6.65    2.84
  -7 -21   3    4.09    1.96
  -7  21   3    6.76    2.54
  -7  21   3    6.90    2.64
  -6 -21   3    2.10    1.38
  -6  21   3    1.94    1.35
  -6  21   3    4.36    2.03
  -5 -21   3   14.05    3.22
  -5  21   3   15.19    3.31
  -4 -21   3   33.88    4.23
   4 -21  -3   32.12    3.83
  -4  21   3   32.27    3.82
   4  21  -3   37.88    2.70
  -4  21   3   35.01    4.19
  -3 -21   3    0.88    1.30
   3 -21  -3    1.22    0.76
   3 -21  -3    0.49    1.17
  -3  21   3   -0.20    0.99
   3  21  -3    1.51    0.90
   2 -21  -3   20.69    3.94
   2 -21  -3   27.27    3.19
  -2 -21   3   26.39    4.17
   2  21  -3   32.48    3.87
  -2  21   3   29.70    3.47
   2  21  -3   26.73    2.56
  -1 -21   3   15.57    3.08
   1 -21  -3   20.11    2.99
   1 -21  -3   13.35    2.70
   1  21  -3   18.30    2.19
  -1  21   3   16.70    2.92
   1  21  -3   19.46    3.54
   0 -21  -3   42.27    3.96
   0 -21   3   38.10    3.96
   0 -21  -3   44.85    3.84
   0 -21  -3   55.91    4.57
   0  21  -3   49.34    4.77
   0  21  -3   44.34    3.44
   0  21   3   45.92    4.13
  -1 -21  -3   23.93    3.32
  -1 -21  -3   20.77    3.38
  -1 -21  -3   20.36    3.36
   1 -21   3   27.36    3.18
  -1  21  -3   22.19    3.73
   1  21   3   21.18    1.66
  -1  21  -3   17.96    2.77
   1  21   3   27.03    3.17
  -2 -21  -3   24.69    3.12
   2 -21   3   36.19    3.66
  -2 -21  -3   33.09    3.47
  -2 -21  -3   31.29    3.33
  -2  21  -3   34.00    4.11
  -3 -21  -3    8.92    2.14
  -3 -21  -3    7.77    2.20
   3 -21   3    7.74    2.26
  -3 -21  -3    4.79    1.88
  -3  21  -3   11.22    2.88
  -4 -21  -3   -2.11    0.74
   4 -21   3   -0.94    0.85
  -4 -21  -3   -1.54    0.67
  -4  21  -3    0.10    1.05
  -5 -21  -3    5.53    1.87
  -5 -21  -3    2.34    2.13
   5 -21   3    7.04    2.14
  -5  21  -3    6.39    2.34
   6 -21   3   20.56    3.58
  -6 -21  -3   16.42    3.16
  -6  21  -3   10.45    2.91
  -7 -21  -3   15.20    3.14
   7 -21   3   15.82    2.93
  -7  21  -3   12.37    3.03
  -7 -22   3   -0.16    1.82
  -7  22   3   -0.75    1.41
  -7  22   3    2.97    1.88
  -6 -22   3    7.29    2.41
  -6  22   3    8.29    2.82
  -6  22   3    7.74    2.79
  -5 -22   3    7.79    2.69
   5 -22  -3    8.28    2.50
  -5  22   3    9.80    2.69
   4 -22  -3   -0.25    1.11
   4  22  -3    2.19    0.75
  -4  22   3   -1.94    0.99
  -3 -22   3   14.20    3.26
   3 -22  -3   13.14    2.91
  -3  22   3    7.16    2.08
   3  22  -3    7.37    1.43
   2 -22  -3   22.68    3.40
   2 -22  -3   26.48    3.98
  -2 -22   3   27.63    4.37
   2  22  -3   28.55    2.64
   2  22  -3   30.63    3.81
  -2  22   3   21.96    3.54
  -1 -22   3    3.03    1.43
   1 -22  -3    2.87    1.34
   1 -22  -3    5.91    1.86
   1  22  -3    4.57    1.40
  -1  22   3    4.63    1.75
   1  22  -3    4.73    1.92
   0 -22  -3   29.02    3.20
   0 -22  -3   31.04    4.68
   0 -22   3   28.91    3.51
   0 -22  -3   27.94    3.29
   0  22  -3   27.15    2.79
   0  22   3   32.20    3.51
   0  22  -3   38.10    4.28
  -1 -22  -3   22.40    3.32
   1 -22   3   27.01    3.28
  -1 -22  -3   23.45    3.62
  -1 -22  -3   18.46    3.07
   1  22   3   22.55    3.45
   1  22   3   22.28    1.76
  -1  22  -3   16.08    3.34
  -1  22  -3   23.45    2.82
  -2 -22  -3    6.64    1.99
  -2 -22  -3    2.37    1.47
  -2 -22  -3    7.75    2.20
   2 -22   3    6.99    1.96
  -2  22  -3    4.11    2.05
  -3 -22  -3    1.06    0.93
   3 -22   3    4.66    1.77
  -3 -22  -3    0.30    0.91
  -3  22  -3    2.86    1.55
  -4 -22  -3    3.02    1.47
   4 -22   3    1.28    1.15
  -4 -22  -3    2.52    1.38
  -4  22  -3    5.36    2.55
  -5 -22  -3   12.30    3.30
  -5 -22  -3   13.85    3.04
   5 -22   3   16.42    3.33
  -5  22  -3   17.11    3.59
   6 -22   3    4.44    1.69
  -6 -22  -3    0.67    1.52
  -6  22  -3    4.24    2.01
   7 -22   3    7.27    2.36
  -7 -22  -3    3.77    1.96
  -7  22  -3    2.80    1.98
  -6 -23   3   -2.39    1.21
   6 -23  -3    2.97    2.61
  -6  23   3   -0.52    1.32
  -6  23   3   -2.14    1.26
  -5 -23   3   10.32    2.95
   5 -23  -3   11.21    3.05
  -5  23   3    8.37    2.72
  -5  23   3   11.89    3.25
   4 -23  -3    2.27    1.83
  -4 -23   3    2.44    1.56
   4 -23  -3    6.28    2.15
   4  23  -3    2.97    1.05
  -4  23   3   -0.16    1.34
   3 -23  -3    0.11    0.93
  -3 -23   3    0.75    1.24
  -3  23   3   -1.45    1.21
  -2 -23   3    1.30    1.24
   2 -23  -3    0.33    1.01
  -2  23   3   -0.64    1.21
   2  23  -3    4.24    1.74
   2  23  -3    1.00    0.86
   1 -23  -3   22.79    3.62
  -1 -23   3   22.78    3.79
   1 -23  -3   19.09    3.11
   1  23  -3   23.85    2.53
   1  23  -3   21.10    3.80
  -1  23   3   19.72    3.32
   0 -23  -3    3.12    1.29
   0 -23   3    1.97    1.35
   0 -23  -3   -0.33    0.91
   0  23  -3    1.91    1.63
   0  23  -3    1.19    0.82
   0  23   3    0.98    1.02
   1 -23   3   16.03    3.25
  -1 -23  -3   16.37    2.95
  -1 -23  -3   14.27    2.87
  -1 -23  -3    9.32    2.30
  -1  23  -3   13.32    2.52
  -1  23  -3   14.12    3.11
   1  23   3   13.20    2.65
   1  23   3   14.09    1.37
  -2 -23  -3    2.11    1.28
  -2 -23  -3   -0.93    0.75
  -2 -23  -3    0.29    0.83
   2 -23   3   -0.25    0.90
  -2  23  -3    1.63    1.43
   3 -23   3   41.66    4.22
  -3 -23  -3   31.68    3.68
  -3 -23  -3   33.10    3.73
  -3  23  -3   31.17    4.76
  -4 -23  -3   17.33    3.46
  -4 -23  -3   15.80    2.96
   4 -23   3   23.40    3.88
  -4 -23  -3   22.06    3.86
  -4  23  -3   19.55    3.91
  -5 -23  -3    0.66    1.51
   5 -23   3    3.25    1.65
  -5 -23  -3    0.14    1.44
  -5  23  -3   -2.20    1.39
  -6 -23  -3    1.23    0.98
   6 -23   3   -0.94    1.44
  -6  23  -3   -3.13    1.56
  -6 -24   3   11.72    2.88
   6 -24  -3    5.28    2.41
  -6  24   3    6.77    2.53
   5 -24  -3    1.76    2.38
  -5 -24   3    1.31    1.82
  -5  24   3   -0.49    1.69
  -4 -24   3   -0.26    1.36
   4 -24  -3   -1.61    0.94
  -4  24   3   -0.01    1.15
   4  24  -3    1.10    0.67
  -3 -24   3   11.52    2.96
   3 -24  -3    7.19    2.21
   3  24  -3    8.96    1.76
  -3  24   3    5.24    1.96
  -2 -24   3    2.63    1.47
   2 -24  -3    5.38    2.00
   2  24  -3    3.86    1.18
  -2  24   3    1.77    1.51
   1 -24  -3   10.70    2.78
  -1 -24   3    7.06    2.24
  -1  24   3    9.32    2.44
   1  24  -3   11.13    2.88
   1  24  -3    8.90    1.87
   0 -24  -3   -0.14    0.88
   0 -24   3    0.41    1.20
   0 -24  -3    2.57    1.23
   0  24  -3    0.07    0.60
   0  24   3    1.06    0.92
   0  24  -3    1.99    1.64
   1 -24   3    5.34    2.00
  -1 -24  -3    0.32    1.53
  -1 -24  -3    8.86    2.34
   1  24   3    4.63    1.70
  -1  24  -3    8.12    2.57
  -1  24  -3    8.76    2.09
   1  24   3    4.03    0.91
  -2 -24  -3    1.00    1.88
  -2 -24  -3   -0.35    0.94
   2 -24   3   -0.49    0.90
  -2  24  -3   -0.42    0.98
  -3 -24  -3    0.51    0.99
   3 -24   3   -1.41    0.96
  -3  24  -3   -1.86    1.32
   4 -24   3   28.66    4.49
  -4 -24  -3   16.73    3.36
  -4 -24  -3   25.21    4.19
  -4 -24  -3   24.65    4.30
  -4  24  -3   31.51    5.07
   5 -24   3   30.47    4.58
  -5 -24  -3   33.66    4.17
  -5  24  -3   24.85    4.54
   6 -24   3    2.14    1.82
  -6 -24  -3    2.05    1.37
  -6  24  -3    4.32    2.29
   6 -25  -3    1.34    1.36
  -6 -25   3   -1.62    1.51
  -6  25   3   -2.98    1.41
  -5 -25   3   19.36    4.25
   5 -25  -3   21.88    3.83
  -5  25   3   20.17    4.11
   4 -25  -3    0.74    1.63
  -4 -25   3   -0.01    1.16
   4  25  -3    1.29    0.87
   3 -25  -3    3.75    2.02
  -3 -25   3    2.41    1.62
   3 -25  -3   -0.91    1.24
   3  25  -3    1.96    1.09
  -3  25   3    3.26    1.96
   2 -25  -3   -0.23    1.05
   2  25  -3    0.50    0.95
  -2  25   3    0.39    1.44
  -1 -25   3    2.67    1.58
   1 -25  -3    1.58    1.14
   1  25  -3    0.80    1.09
  -1  25   3   -0.39    1.07
   1  25  -3    1.63    1.05
   0 -25   3    1.69    1.44
   0 -25  -3    1.64    1.14
   0 -25  -3   -0.36    1.22
   0  25  -3   -0.88    0.65
   0  25   3    1.39    1.24
   0  25  -3    2.93    1.52
  -1 -25  -3   -0.26    1.39
   1 -25   3   -2.13    0.82
  -1 -25  -3   -1.16    1.07
   1  25   3    0.93    0.60
  -1  25  -3   -0.52    1.02
  -1  25  -3    0.69    0.97
   1  25   3    0.22    1.05
  -2 -25  -3    8.69    2.44
  -2 -25  -3    3.74    2.19
   2 -25   3   11.45    2.85
  -2  25  -3    4.94    4.15
  -3 -25  -3    8.74    2.51
   3 -25   3   13.62    3.07
  -3  25  -3   10.21    2.94
  -4 -25  -3    3.32    1.70
   4 -25   3    1.27    1.30
  -4  25  -3    2.92    2.17
   5 -25   3    0.48    1.64
  -5 -25  -3    1.87    1.66
  -5  25  -3    0.06    1.92
   6 -25   3   38.03    4.67
  -6 -25  -3   37.91    4.61
  -5 -26   3    6.94    2.84
   5 -26  -3    1.90    2.01
  -5  26   3    3.50    2.05
  -4 -26   3    1.67    1.76
   4 -26  -3    2.39    1.42
   4  26  -3    0.67    0.91
  -4  26   3   -2.25    1.48
  -3 -26   3   -0.51    1.36
   3 -26  -3   -0.16    1.68
   3 -26  -3   -0.51    1.14
  -3  26   3   -2.58    0.96
   3  26  -3    1.41    0.87
  -2 -26   3   -1.23    0.97
   2 -26  -3   -0.27    1.11
   2 -26  -3   -2.10    1.17
   2  26  -3    0.29    0.97
  -2  26   3   -2.48    0.88
   1 -26  -3   -1.39    1.24
   1 -26  -3    0.63    1.30
  -1  26   3    0.99    1.23
   1  26  -3    1.95    1.60
   0 -26   3   10.10    2.70
   0 -26  -3   10.57    2.70
   0  26   3   10.18    2.58
   0  26  -3   10.00    2.18
   0  26  -3    6.82    3.02
   1 -26   3   14.68    3.27
  -1 -26  -3    8.94    2.55
   1  26   3   13.60    2.98
  -1  26  -3   10.10    2.99
  -1  26  -3    7.32    2.08
   1  26   3    8.02    1.42
  -2 -26  -3   -1.59    1.10
   2 -26   3    0.80    1.11
  -2  26  -3    0.53    1.03
  -2  26  -3   -0.40    1.45
  -3 -26  -3   -0.34    1.10
   3 -26   3   -1.99    0.87
  -3  26  -3   -0.12    1.60
  -4 -26  -3   26.74    4.36
   4 -26   3   25.32    4.24
  -4  26  -3   27.69    4.92
   5 -26   3    2.18    2.14
  -5 -26  -3    5.10    1.78
  -5  26  -3    1.67    1.85
   5 -27  -3    1.84    1.73
  -5 -27   3   -2.67    1.54
  -4 -27   3    7.48    2.60
   4 -27  -3    3.42    2.13
  -4  27   3   -0.73    1.59
   4  27  -3    2.98    1.10
  -3 -27   3   26.04    4.74
   3 -27  -3   39.39    4.75
  -3  27   3   31.98    4.97
   3  27  -3   30.27    2.66
   2 -27  -3    0.09    1.39
  -2 -27   3    2.79    1.60
   2 -27  -3   -1.66    0.77
   2  27  -3   -0.18    1.10
  -2  27   3   -0.14    1.37
   1 -27  -3    1.48    1.74
  -1 -27   3    2.47    1.74
   1 -27  -3    3.70    1.97
   1  27  -3    3.05    1.20
   1  27  -3   10.94    2.89
  -1  27   3    3.04    1.92
   0 -27  -3   11.03    2.88
   0 -27  -3   10.74    2.83
   0 -27   3   18.32    5.64
   0  27   3   13.70    2.19
   0  27   3   16.34    3.34
   0  27  -3   14.79    2.48
   0  27  -3   17.37    3.79
   1 -27   3    1.85    1.48
  -1 -27  -3    1.73    1.35
   1  27   3   -0.57    0.65
  -1  27  -3    1.54    1.33
  -1  27  -3    2.29    1.80
   1  27   3    1.32    1.12
  -2 -27  -3    4.04    1.93
   2 -27   3    7.11    2.37
  -2  27  -3    2.12    1.81
  -2  27  -3    2.48    0.91
   3 -27   3    1.56    1.47
  -3 -27  -3    2.59    1.63
  -3  27  -3    0.26    2.39
  -4 -27  -3   21.82    4.25
   4 -27   3   21.09    4.03
  -4  27  -3   11.63    3.23
  -5 -27  -3    4.97    1.76
   5 -27   3    0.16    1.71
   4 -28  -3    0.11    1.74
  -4 -28   3    3.38    1.82
  -4  28   3    4.28    2.35
   4  28  -3    1.84    0.99
  -3 -28   3    4.00    1.92
   3 -28  -3    2.54    1.86
  -3  28   3    3.76    2.09
   3  28  -3    6.02    1.05
  -2 -28   3   -1.50    1.16
   2 -28  -3    0.64    1.22
   2  28  -3    3.18    1.26
  -1 -28   3   13.94    3.53
   1 -28  -3   13.86    3.25
   1  28  -3   12.20    3.09
  -1  28   3    7.90    2.42
   1  28  -3   12.23    2.32
   0 -28  -3    1.24    1.33
   0 -28   3    0.87    1.70
   0  28  -3   -0.38    1.11
   0  28   3    0.03    0.66
   0  28  -3    0.44    1.46
   0  28   3   -1.49    1.08
  -1 -28  -3   13.64    3.26
   1 -28   3   11.90    3.21
   1  28   3    7.74    1.39
  -1  28  -3    8.21    2.22
  -1  28  -3   15.56    3.80
   1  28   3   10.78    1.58
   2 -28   3    2.66    1.16
  -2 -28  -3   -2.33    0.83
  -2  28  -3   -0.90    1.43
  -2  28  -3   -0.10    1.15
   3 -28   3    8.51    3.42
  -3 -28  -3    2.36    1.77
  -3  28  -3    3.73    2.50
   4 -28   3    3.42    2.25
  -4 -28  -3    1.05    1.26
  -4  28  -3    2.10    2.11
  -3 -29   3    7.11    2.12
   3 -29  -3    7.89    2.58
   3  29  -3    5.78    1.58
  -3  29   3    3.67    2.36
  -2 -29   3   -3.45    1.36
   2 -29  -3    1.21    1.66
   2  29  -3    1.33    1.38
  -2  29   3   -3.28    1.24
   1 -29  -3   -0.75    1.32
  -1 -29   3   -0.57    1.37
   1  29  -3   -0.26    1.21
   1  29  -3    2.18    1.45
  -1  29   3    1.92    1.69
   0 -29  -3    8.64    2.75
   0 -29   3   11.16    3.19
   0  29   3    6.36    1.73
   0  29  -3    9.17    2.32
   0  29  -3    7.12    2.57
   1 -29   3    4.71    2.21
  -1 -29  -3    1.10    1.64
   1  29   3    2.43    1.03
  -1  29  -3    1.12    1.65
   1  29   3    1.68    1.05
  -1  29  -3    4.07    1.63
   2 -29   3    1.41    1.56
  -2 -29  -3   -1.51    1.42
  -2  29  -3    1.14    1.36
  -2  29  -3    0.11    1.83
   3 -29   3    4.36    2.19
  -3 -29  -3    4.06    1.67
  -3  29  -3    3.79    2.31
  -3  29  -3   -0.36    1.56
   3 -30  -3   -0.26    1.41
  -3 -30   3    0.83    2.15
   3  30  -3   -0.64    1.12
  -3  30   3   -0.03    1.86
  -2 -30   3   -0.65    1.65
   2 -30  -3    4.47    2.00
   2  30  -3    1.15    1.07
  -2  30   3    1.51    1.81
  -1 -30   3   12.77    3.39
   1 -30  -3   10.95    3.50
   1  30  -3    9.92    2.88
  -1  30   3    9.74    2.75
   1  30  -3   10.36    2.25
   0 -30  -3    2.34    2.04
   0 -30   3   -0.09    1.70
   0  30   3    1.14    0.84
   0  30  -3    1.74    1.54
   0  30  -3    2.54    1.71
   0  30   3    1.46    1.52
   1 -30   3    3.68    2.05
  -1 -30  -3    1.66    1.81
  -1  30  -3    9.78    2.11
  -1  30  -3    0.79    2.12
   1  30   3    3.83    1.22
   1  30   3    0.77    0.88
  -2 -30  -3    6.67    2.59
   2 -30   3    5.99    2.05
  -2  30  -3    1.06    1.59
  -2  30  -3    6.53    2.77
  -3 -30  -3    2.71    2.13
   3 -30   3    4.73    2.72
  -3  30  -3    0.35    3.08
  -3  30  -3    5.70    2.13
   1 -31  -3    1.71    2.13
  -1 -31   3    6.20    2.69
  -1  31   3    4.82    1.75
  -1  31   3    7.08    2.36
   1  31  -3    5.18    1.89
   0 -31   3    0.62    1.47
   0 -31  -3    1.24    1.50
   0  31   3    2.18    1.57
   1 -31   3   67.48    6.58
  -1 -31  -3   56.74    5.79
   1  31   3   53.63    2.99
   1  31   3   46.83    3.09
  -9   0   4    4.16    1.50
  -8   0   4   23.32    5.84
  -7   0   4    3.51    1.77
  -7   0   4   -0.53    0.81
  -6   0   4   34.84    3.90
   6   0  -4   28.99    3.09
  -6   0   4   27.64    3.21
  -5   0   4   -0.44    0.42
  -5   0   4   -0.42    0.61
  -4   0   4   36.56    3.07
   4   0  -4   30.97    2.75
  -4   0   4   32.58    2.72
  -3   0   4    0.47    0.36
   3   0  -4    0.50    0.49
  -3   0   4   -0.40    0.33
   2   0  -4   21.97    1.82
  -2   0   4   17.74    1.66
  -2   0   4   19.42    1.80
   2   0  -4   21.18    1.87
   1   0  -4    0.19    0.41
  -1   0   4    0.16    0.37
  -1   0   4    0.02    0.27
   1   0  -4   -0.14    0.30
   0   0   4   10.31    0.72
   0   0   4    9.90    1.00
   0   0  -4   10.39    0.96
   0   0   4   10.30    0.93
   0   0  -4   11.21    1.09
   0   0  -4   10.60    0.77
  -1   0  -4    0.49    0.21
   1   0   4   -0.38    0.21
  -1   0  -4   -0.03    0.27
  -1   0  -4    0.74    0.33
   1   0   4   -0.21    0.13
  -2   0  -4   96.76    3.61
  -3   0  -4    0.22    0.18
  -4   0  -4  101.68    3.20
   4   0   4   97.38    2.39
  -5   0  -4    0.13    0.32
   5   0   4    0.04    0.25
  -6   0  -4   29.66    2.20
   6   0   4   30.04    1.73
  -7   0  -4   -0.47    0.58
   7   0   4    0.53    0.46
  -8   0  -4    8.77    2.33
  -8   0  -4   11.27    1.93
   8   0   4   10.12    1.24
  -9   0  -4   -2.55    1.31
  -9   0  -4   -0.84    0.68
  -9  -1   4    4.51    1.64
  -9   1   4    1.53    1.35
  -8   1   4   13.78    2.64
  -7  -1   4   14.10    2.41
  -7  -1   4   11.35    2.59
  -7   1   4   11.82    2.49
  -7   1   4   11.45    2.59
  -6  -1   4    7.91    2.00
   6  -1  -4    6.98    1.89
  -6   1   4    8.72    2.18
  -6   1   4   11.79    2.51
   6   1  -4    8.67    1.92
  -5  -1   4   32.28    3.14
   5  -1  -4   27.96    2.88
  -5  -1   4   31.10    2.84
  -5   1   4   23.05    2.53
   5   1  -4   29.44    2.88
  -5   1   4   25.35    2.89
   4  -1  -4   10.47    2.03
  -4  -1   4   11.53    1.93
  -4  -1   4   12.81    2.27
  -4   1   4   12.51    2.01
   4   1  -4   15.67    2.41
  -4   1   4    9.08    1.77
  -3  -1   4   10.33    1.88
  -3  -1   4    8.57    1.53
   3  -1  -4    6.59    1.46
  -3   1   4    8.20    1.59
  -3   1   4    8.38    1.53
   3   1  -4    9.12    1.69
   2  -1  -4  137.69    5.08
  -2  -1   4  136.75    5.10
  -2  -1   4  131.82    4.74
   2  -1  -4  149.81    5.26
   2   1  -4  135.33    5.03
  -2   1   4  136.05    4.86
   2   1  -4  128.32    4.70
  -2   1   4  138.05    5.08
   1  -1  -4  167.46    5.11
  -1  -1   4  160.58    4.45
  -1  -1   4  163.06    5.05
  -1  -1   4  164.81    4.93
   1  -1  -4  184.10    5.39
  -1   1   4  172.10    5.05
  -1   1   4  162.12    5.01
   1   1  -4  166.65    5.09
   1   1  -4  163.00    4.97
   0  -1   4    4.11    0.78
   0  -1  -4    4.25    0.78
   0  -1   4    4.30    0.62
   0  -1   4    4.14    0.71
   0  -1  -4    4.60    0.81
   0  -1  -4    4.06    0.41
   0   1  -4    3.27    0.64
   0   1   4    4.31    0.75
   0   1  -4    3.89    0.78
   0   1   4    3.42    0.63
  -1  -1  -4   25.92    1.52
  -1  -1  -4   21.99    1.01
   1  -1   4   26.36    1.46
  -1  -1  -4   26.33    1.26
  -1   1  -4   23.76    1.37
  -1   1  -4   24.89    1.14
   1   1   4   25.40    1.48
   3  -1   4   34.76    0.98
  -3  -1  -4   33.75    1.25
   3  -1   4   34.39    0.93
  -3   1  -4   34.11    1.42
  -3   1  -4   33.54    2.50
   4  -1   4   15.80    0.95
  -4  -1  -4   14.53    1.12
  -4   1  -4   14.79    1.17
   4   1   4   13.20    0.60
  -4   1  -4   11.66    1.94
  -5  -1  -4    0.42    0.34
   5  -1   4    0.14    0.27
  -5   1  -4    0.01    0.47
   5   1   4   -0.26    0.22
  -5   1  -4   -0.24    0.30
  -6  -1  -4   43.39    2.66
   6  -1   4   41.81    2.21
  -6   1  -4   46.29    4.12
  -6   1  -4   44.09    2.71
   6   1   4   42.22    1.99
   7  -1   4    5.54    0.97
  -7  -1  -4    4.37    1.19
   7   1   4    7.49    1.09
  -7   1  -4    7.08    1.48
  -7   1  -4    5.65    1.85
  -8  -1  -4    9.01    1.77
   8  -1   4    6.39    1.17
  -8   1  -4    7.27    2.28
  -8   1  -4    7.39    1.65
   8   1   4    6.82    1.14
  -9  -1  -4   -0.69    0.66
   9   1   4    1.49    0.89
  -9   1  -4    2.95    1.68
  -9  -2   4    4.23    1.23
  -9   2   4    0.69    1.51
  -7  -2   4    2.66    1.22
  -7  -2   4    0.25    0.76
  -7   2   4    0.07    0.92
  -7   2   4    1.00    0.69
  -6  -2   4   36.72    3.66
   6  -2  -4   28.05    3.18
  -6   2   4   30.31    3.21
   6   2  -4   31.01    3.24
  -6   2   4   30.38    3.29
  -5  -2   4    9.90    2.25
   5  -2  -4    9.99    2.12
  -5  -2   4    8.68    1.71
  -5   2   4    5.19    1.46
   5   2  -4    6.30    1.69
  -5   2   4    8.63    2.02
  -4  -2   4    0.49    0.57
  -4  -2   4    1.48    0.72
   4  -2  -4    0.63    0.64
  -4   2   4    0.58    0.59
  -4   2   4   -0.15    0.45
   4   2  -4    1.00    0.66
  -3  -2   4    0.68    0.44
   3  -2  -4    0.55    0.60
  -3  -2   4    0.10    0.43
  -3   2   4    1.17    0.64
   3   2  -4    0.13    0.41
  -3   2   4   -0.17    0.41
   3   2  -4    1.22    0.71
  -2  -2   4   28.65    2.19
  -2  -2   4   26.50    2.01
   2  -2  -4   28.10    2.09
   2  -2  -4   26.03    2.10
   2   2  -4   26.45    2.09
  -2   2   4   26.56    2.13
   2   2  -4   24.82    1.93
  -2   2   4   30.70    2.17
  -1  -2   4    6.51    1.17
   1  -2  -4    5.67    1.02
   1  -2  -4    4.51    0.93
  -1  -2   4    5.09    0.92
  -1  -2   4    5.63    0.99
  -1   2   4    6.08    1.00
   1   2  -4    5.17    1.01
   1   2  -4    5.53    1.07
  -1   2   4    5.27    0.99
   0  -2   4   66.90    2.75
   0  -2   4   66.49    2.44
   0  -2   4   64.91    2.57
   0  -2  -4   65.79    2.57
   0  -2  -4   68.74    2.56
   0   2  -4   64.72    2.75
   0   2   4   69.25    2.50
   0   2   4   67.11    2.57
   0   2  -4   64.71    2.55
   0   2  -4   69.07    2.55
   1  -2   4   64.76    2.53
  -1  -2  -4   62.23    1.89
  -1  -2  -4   63.44    2.36
  -1   2  -4   61.01    2.08
   1   2   4   64.06    2.32
  -1   2  -4   65.12    2.55
  -1   2  -4   60.73    2.67
  -2  -2  -4  216.81    5.32
   2  -2   4  203.61    4.33
  -2  -2  -4  215.67    3.72
  -2  -2  -4  215.14    3.72
   2  -2   4  208.02    4.21
  -2   2  -4  218.51    6.11
  -3  -2  -4    2.55    0.42
   3  -2   4    2.65    0.47
  -3   2  -4    1.19    0.68
  -3   2  -4    2.25    0.50
  -4  -2  -4    4.04    0.72
   4  -2   4    3.55    0.79
   4  -2   4    3.71    0.66
  -4   2  -4    3.26    0.71
   4   2   4    3.72    0.30
  -5  -2  -4   35.29    2.13
   5  -2   4   34.56    1.90
  -5   2  -4   39.38    3.54
   5   2   4   37.99    1.54
   6  -2   4   39.16    2.25
  -6  -2  -4   40.77    2.58
  -6   2  -4   36.59    3.73
   6   2   4   40.65    1.87
  -6   2  -4   34.75    2.46
   7  -2   4    1.92    0.87
  -7  -2  -4    2.32    0.88
   7   2   4    1.51    0.59
  -7   2  -4    2.98    1.60
  -7   2  -4    1.77    0.86
   8  -2   4   -0.78    0.67
  -8  -2  -4   -0.39    0.61
   8   2   4   -0.18    0.48
  -8   2  -4   -1.18    0.57
  -9  -2  -4   12.91    2.27
  -9   2  -4    7.33    1.67
   9   2   4   13.16    1.23
  -9   2  -4   10.56    3.11
  -9  -3   4    2.62    1.38
  -9   3   4    0.79    1.83
  -8  -3   4   12.29    4.54
  -8   3   4    9.85    4.23
  -7  -3   4    2.70    1.29
  -7  -3   4    1.76    1.27
  -7   3   4    4.02    1.53
  -7   3   4   -0.20    1.31
  -6  -3   4   36.77    3.72
  -6  -3   4   36.59    3.30
   6  -3  -4   39.94    3.83
   6   3  -4   39.71    3.84
  -6   3   4   35.28    3.42
  -6   3   4   40.42    3.79
  -5  -3   4   17.43    2.90
  -5  -3   4   14.90    2.47
   5  -3  -4   15.88    2.64
  -5   3   4   15.58    2.44
  -5   3   4   14.55    2.49
   5   3  -4   13.78    2.44
  -4  -3   4   40.81    2.99
   4  -3  -4   42.72    3.30
  -4  -3   4   42.16    3.34
   4   3  -4   41.94    3.23
  -4   3   4   39.41    3.26
  -4   3   4   46.15    3.33
   3  -3  -4    0.15    0.49
  -3  -3   4    1.33    0.73
  -3  -3   4    0.34    0.42
   3   3  -4    0.39    0.47
   3   3  -4   -0.20    0.41
  -3   3   4    0.08    0.48
  -3   3   4   -0.07    0.44
  -2  -3   4   22.28    1.96
   2  -3  -4   21.26    1.95
  -2  -3   4   21.39    1.78
  -2   3   4   23.04    1.98
   2   3  -4   22.57    1.98
   2   3  -4   24.07    1.89
  -2   3   4   23.42    1.93
  -1  -3   4   36.99    2.15
  -1  -3   4   39.58    2.21
   1  -3  -4   43.37    2.41
   1  -3  -4   38.41    2.17
   1   3  -4   40.34    2.27
  -1   3   4   37.88    2.17
  -1   3   4   37.07    2.20
   1   3  -4   34.41    2.15
   0  -3   4  371.92    8.23
   0  -3  -4  364.22    7.73
   0  -3   4  341.64    7.91
   0  -3  -4  341.61    7.71
   0  -3   4  367.78    7.88
   0   3   4  348.92    7.59
   0   3  -4  365.33    8.28
   0   3  -4  361.12    7.96
   0   3   4  378.02    7.79
   0   3  -4  369.01    7.99
   1  -3   4  107.95    3.21
  -1  -3  -4  115.76    3.28
   1  -3   4  112.26    3.72
  -1  -3  -4  114.68    2.97
   1   3   4  118.00    3.24
  -1   3  -4  108.63    3.22
  -1   3  -4  109.30    3.69
  -1   3  -4  131.29    4.40
   2  -3   4   77.79    2.37
  -2  -3  -4   80.31    2.72
   2  -3   4   79.07    3.53
  -2  -3  -4   82.29    2.03
  -2  -3  -4   80.53    2.00
  -2   3  -4   81.98    3.49
   3  -3   4    0.72    0.34
  -3  -3  -4    0.58    0.26
  -3   3  -4    0.32    0.53
  -3   3  -4    0.56    0.30
   4  -3   4    9.17    0.85
   4  -3   4   10.24    1.01
  -4  -3  -4   10.02    0.99
   4   3   4   10.52    0.56
  -4   3  -4    9.11    1.06
  -4   3  -4    9.13    1.87
  -5  -3  -4    3.23    0.83
   5  -3   4    3.59    0.84
   5   3   4    2.10    0.46
  -5   3  -4    1.83    0.92
  -5   3  -4    2.60    0.78
  -6  -3  -4   76.30    3.67
  -6   3  -4   77.88    5.42
  -6   3  -4   75.44    3.73
   6   3   4   76.86    2.65
  -7  -3  -4   -0.07    0.59
   7  -3   4    2.11    0.76
   7   3   4    0.09    0.37
  -7   3  -4    0.31    0.57
  -7   3  -4   -0.63    0.77
  -8  -3  -4   12.75    2.22
   8   3   4    8.65    1.05
  -8   3  -4    9.67    1.87
  -9  -3  -4    0.23    0.84
   9  -3   4    2.44    0.96
  -9   3  -4   -0.12    0.90
   9   3   4    1.28    0.53
  -9  -4   4    0.59    0.96
  -9   4   4    1.42    1.40
  -9   4   4    0.67    1.18
  -8  -4   4   14.63    3.66
  -8   4   4   17.85    3.51
  -7  -4   4    7.86    2.32
  -7  -4   4    9.08    2.14
  -7   4   4    7.79    2.28
  -7   4   4    7.83    2.02
  -6  -4   4   67.78    5.02
   6  -4  -4   65.91    6.96
  -6  -4   4   66.93    4.40
  -6   4   4   59.45    4.40
  -6   4   4   65.27    4.85
  -5  -4   4    0.41    1.10
  -5  -4   4    2.16    1.22
   5  -4  -4    1.96    0.97
   5   4  -4    0.01    0.67
  -5   4   4    0.86    0.94
  -5   4   4    3.56    1.13
  -4  -4   4   18.55    2.02
  -4  -4   4   21.09    2.37
   4  -4  -4   18.79    2.27
  -4   4   4   19.35    2.16
   4   4  -4   20.10    2.24
  -4   4   4   17.04    2.54
  -3  -4   4   -0.45    0.27
  -3  -4   4   -0.13    0.37
   3  -4  -4    0.37    0.60
   3   4  -4    0.12    0.44
  -3   4   4    0.23    0.19
  -3   4   4    0.04    0.40
   3   4  -4   -0.46    0.25
  -2  -4   4    0.79    0.52
  -2  -4   4    0.86    0.49
   2  -4  -4    0.97    0.63
   2   4  -4    0.57    0.50
   2   4  -4    0.84    0.52
  -2   4   4    0.53    0.53
  -2   4   4    0.65    0.59
   1  -4  -4    3.42    0.77
  -1  -4   4    3.93    0.91
  -1  -4   4    3.13    0.78
   1  -4  -4    1.88    0.69
  -1  -4   4    2.02    0.78
   1   4  -4    3.14    0.81
  -1   4   4    3.69    0.86
  -1   4   4    2.52    0.51
   1   4  -4    2.27    0.77
  -1   4   4    3.45    0.82
   1   4  -4    3.23    0.79
   0  -4  -4  296.62    6.86
   0  -4  -4  289.77    6.57
   0  -4   4  282.12    7.03
   0  -4   4  291.10    7.08
   0  -4   4  294.86    7.06
   0  -4  -4  283.57    4.89
   0   4  -4  299.42    7.34
   0   4  -4  293.88    7.18
   0   4   4  291.32    6.56
   0   4   4  290.81    6.67
   0   4  -4  295.60    7.02
  -1  -4  -4    0.40    0.27
  -1  -4  -4    0.91    0.33
   1  -4   4    0.30    0.28
   1  -4   4    0.49    0.41
  -1   4  -4    0.48    0.45
  -1   4  -4    0.80    0.35
   1   4   4    0.89    0.36
  -1   4  -4    0.88    0.53
   2  -4   4   26.73    2.03
  -2  -4  -4   23.43    1.30
   2  -4   4   23.06    1.34
  -2  -4  -4   26.01    1.17
   2  -4   4   24.05    1.37
  -2   4  -4   26.75    2.01
  -3  -4  -4   87.85    2.69
   3  -4   4   86.23    2.98
  -3   4  -4   90.42    4.34
  -3   4  -4   89.79    3.18
   4  -4   4    7.98    1.15
  -4  -4  -4    8.55    0.95
  -4   4  -4    7.32    1.66
  -4   4  -4    7.10    1.12
   4   4   4    8.29    0.60
   5  -4   4   11.23    1.25
  -5  -4  -4    9.07    1.33
  -5   4  -4   11.41    1.38
   5   4   4   11.75    0.89
  -5   4  -4    9.62    2.06
  -6  -4  -4   -0.63    0.45
   6  -4   4    0.05    0.52
  -6   4  -4    0.47    0.57
  -6   4  -4    1.16    1.00
   6   4   4    1.79    0.50
   7  -4   4    2.04    0.74
  -7  -4  -4    1.19    0.72
  -7   4  -4    1.74    1.04
  -7   4  -4    1.74    0.82
   7   4   4    0.81    0.48
  -8  -4  -4    8.37    1.74
   8   4   4   10.22    1.10
  -8   4  -4   11.90    3.05
  -8   4  -4    8.78    1.81
  -9  -4  -4    6.93    2.70
  -9  -4  -4    0.69    0.96
   9  -4   4    3.03    1.02
  -9   4  -4    1.20    1.33
   9   4   4    3.79    0.61
  -9  -5   4    5.26    1.70
  -9   5   4    6.67    2.25
  -8  -5   4    1.87    1.60
  -8   5   4    2.15    1.29
  -7  -5   4    6.61    1.98
  -7  -5   4    6.07    2.02
  -7   5   4   10.72    2.59
  -7   5   4    7.98    3.30
  -6  -5   4    2.59    1.08
  -6  -5   4    2.14    1.13
  -6   5   4    5.91    1.74
  -6   5   4    3.42    1.64
   5  -5  -4    4.13    1.55
  -5  -5   4    4.73    1.43
  -5  -5   4    5.56    1.72
  -5   5   4    3.86    1.34
   5   5  -4    5.74    1.76
  -5   5   4    3.95    1.41
  -4  -5   4   -0.26    0.40
  -4  -5   4    0.27    0.58
  -4   5   4   -0.12    0.55
   3  -5  -4   78.22    4.24
  -3  -5   4   70.82    4.10
  -3  -5   4   70.76    3.60
  -3   5   4   68.24    3.95
  -3   5   4   74.98    3.98
   3   5  -4   68.87    3.59
   3   5  -4   69.28    3.87
   2  -5  -4   57.86    3.29
  -2  -5   4   49.84    3.04
  -2  -5   4   48.68    3.05
  -2  -5   4   47.73    2.71
   2   5  -4   53.06    2.85
  -2   5   4   48.90    2.86
   2   5  -4   51.29    3.00
  -2   5   4   51.95    3.07
  -2   5   4   52.07    2.60
  -1  -5   4   18.68    1.55
  -1  -5   4   17.83    1.70
  -1  -5   4   16.93    1.61
   1  -5  -4   20.29    1.74
  -1   5   4   17.11    1.11
  -1   5   4   17.55    1.51
   1   5  -4   19.26    1.63
   1   5  -4   19.50    1.68
   1   5  -4   17.42    1.68
  -1   5   4   19.60    1.64
   0  -5   4   22.57    1.69
   0  -5  -4   23.35    1.45
   0  -5   4   25.92    1.87
   0  -5  -4   20.87    1.53
   0  -5   4   22.44    1.67
   0  -5  -4   22.17    0.91
   0   5   4   20.64    1.48
   0   5   4   23.26    0.97
   0   5  -4   21.68    1.70
   0   5   4   24.31    1.48
   0   5  -4   23.84    1.68
   1  -5   4    5.21    1.01
  -1  -5  -4    5.80    0.63
  -1  -5  -4    6.03    0.72
   1  -5   4    5.49    0.93
   1   5   4    6.52    0.64
  -1   5  -4    4.69    0.83
  -1   5  -4    7.89    1.56
  -1   5  -4    5.66    1.05
  -2  -5  -4    0.65    0.27
   2  -5   4    0.41    0.40
  -2  -5  -4    0.94    0.34
   2  -5   4    1.13    0.44
   2  -5   4    0.69    0.33
  -2  -5  -4    0.89    0.31
  -2   5  -4    0.09    0.49
   3  -5   4   19.41    1.45
  -3  -5  -4   20.62    1.30
   3  -5   4   21.54    1.42
  -3   5  -4   19.07    1.50
  -3   5  -4   19.19    2.02
   4  -5   4   32.25    2.04
  -4  -5  -4   37.53    2.05
   4  -5   4   35.10    1.95
  -4   5  -4   32.06    2.14
   4   5   4   32.55    1.38
  -4   5  -4   33.38    2.99
  -5  -5  -4   17.17    1.93
   5  -5   4   14.01    1.43
   5  -5   4   15.41    1.52
  -5   5  -4   16.16    2.64
   5   5   4   13.30    0.99
  -5   5  -4   14.10    1.56
   6  -5   4   52.18    3.05
  -6  -5  -4   53.59    3.16
  -6   5  -4   48.54    4.39
  -6   5  -4   50.45    3.21
   6   5   4   49.46    2.15
  -7  -5  -4    0.88    0.69
   7  -5   4    0.20    0.65
   7   5   4    0.68    0.39
  -7   5  -4    0.62    0.65
  -7   5  -4    1.17    1.09
  -8  -5  -4    1.56    0.96
   8  -5   4   -0.18    1.05
  -8   5  -4   -0.48    0.77
  -8   5  -4    2.32    1.30
   8   5   4    1.40    0.52
  -9  -5  -4    5.94    1.55
   9  -5   4    5.51    1.25
  -9   5  -4    5.00    1.52
   9   5   4    5.29    0.79
  -9  -6   4    4.07    1.89
  -9   6   4    5.88    2.20
  -9   6   4    3.65    2.00
  -8  -6   4    2.13    1.43
  -8   6   4    6.21    2.08
  -8   6   4    4.82    2.14
  -7  -6   4    2.59    1.53
  -7  -6   4    3.58    1.30
  -7   6   4    1.13    1.10
  -7   6   4    3.10    1.41
  -6  -6   4   -1.44    0.68
  -6  -6   4   -0.52    0.68
  -6   6   4    1.94    1.11
  -6   6   4   -0.31    0.49
  -6   6   4   -0.91    0.75
  -5  -6   4   12.45    2.46
   5  -6  -4   15.39    2.69
  -5  -6   4   13.57    2.23
  -5   6   4   13.35    2.42
   5   6  -4   16.22    2.58
  -5   6   4   14.99    2.61
   4  -6  -4    0.30    0.64
  -4  -6   4    1.82    0.71
  -4  -6   4    0.89    0.72
  -4   6   4    2.45    0.92
   4   6  -4    1.73    0.87
   4   6  -4    0.75    0.59
  -4   6   4    1.85    0.93
   3  -6  -4   18.43    2.62
  -3  -6   4   12.52    1.53
  -3  -6   4   14.08    2.23
  -3   6   4   15.50    1.72
  -3   6   4   13.85    2.23
  -3   6   4   14.89    1.81
   3   6  -4   16.92    1.93
   3   6  -4   16.19    1.71
  -2  -6   4    0.87    0.63
   2  -6  -4    0.00    0.32
  -2  -6   4    0.15    0.42
  -2  -6   4    0.00    0.39
  -2   6   4    0.15    0.30
  -2   6   4    0.78    0.55
  -2   6   4    0.12    0.33
   2   6  -4    0.70    0.43
   2   6  -4    0.72    0.57
  -1  -6   4   21.48    1.69
  -1  -6   4   19.89    1.83
  -1  -6   4   20.60    1.85
   1  -6  -4   20.61    1.82
  -1   6   4   18.95    1.24
   1   6  -4   20.14    1.69
   1   6  -4   20.13    1.76
  -1   6   4   18.90    1.59
  -1   6   4   19.92    1.71
   1   6  -4   18.86    1.87
   0  -6   4  303.80    7.90
   0  -6   4  297.02    7.74
   0  -6   4  314.43    7.81
   0  -6  -4  306.89    5.98
   0  -6  -4  310.27    7.56
   0   6   4  312.94    7.43
   0   6  -4  310.95    7.87
   0   6  -4  303.31    8.06
   0   6   4  305.81    6.11
   0   6  -4  320.41    7.84
   0   6   4  317.10    6.98
  -1  -6  -4    1.11    0.41
   1  -6   4    1.28    0.52
  -1  -6  -4    1.32    0.46
   1  -6   4    0.99    0.51
  -1  -6  -4    1.38    0.38
  -1   6  -4    1.15    0.65
  -1   6  -4    0.60    0.39
   1   6   4    1.08    0.32
  -1   6  -4    0.45    0.45
   2  -6   4   11.32    1.43
   2  -6   4   10.08    1.06
  -2  -6  -4   11.27    0.98
  -2  -6  -4   10.46    0.72
  -2  -6  -4   10.95    0.98
   2  -6   4   10.09    1.05
  -2   6  -4   11.71    1.43
   3  -6   4   18.60    1.49
  -3  -6  -4   22.02    1.46
   3  -6   4   20.88    1.51
   3  -6   4   20.11    2.14
  -3   6  -4   20.07    2.10
   4  -6   4    7.65    1.26
  -4  -6  -4    6.37    1.11
   4  -6   4    9.00    1.40
  -4   6  -4    7.33    1.42
  -4   6  -4    6.14    1.56
   5  -6   4    0.84    0.53
  -5  -6  -4   -0.03    0.34
   5  -6   4   -0.28    0.28
  -5   6  -4   -0.68    0.39
  -5   6  -4   -0.23    0.39
   5   6   4   -0.08    0.27
  -6  -6  -4   58.03    3.36
   6  -6   4   62.96    3.18
   6  -6   4   50.14    3.16
   6   6   4   54.09    2.35
  -6   6  -4   61.33    4.91
  -6   6  -4   60.20    3.58
  -7  -6  -4    1.96    0.90
   7  -6   4    1.82    0.72
  -7   6  -4    0.49    0.77
  -7   6  -4    3.05    1.26
  -8  -6  -4   29.72    2.69
  -8  -6  -4   22.10    2.43
  -8   6  -4   19.65    2.83
   8   6   4   22.92    1.52
  -8   6  -4   24.32    4.17
  -9  -6  -4    6.30    1.62
   9  -6   4    2.53    1.33
  -9   6  -4    1.70    1.03
  -9  -7   4    9.58    2.36
  -9   7   4    4.39    2.12
  -9   7   4    9.81    2.74
  -8  -7   4   15.28    3.22
  -8   7   4   11.43    2.90
  -8   7   4   19.41    3.67
  -7  -7   4   -0.48    0.83
  -7   7   4    1.25    1.12
  -7   7   4   -0.98    0.72
  -6  -7   4    3.74    1.29
  -6  -7   4    1.13    1.17
  -6   7   4    2.84    1.35
  -6   7   4    1.95    1.13
  -6   7   4    1.41    1.12
  -5  -7   4   14.13    2.25
   5  -7  -4   11.61    2.56
  -5  -7   4   15.78    2.80
  -5   7   4   10.06    2.23
   5   7  -4   11.62    2.29
  -5   7   4   11.80    2.38
   4  -7  -4   10.10    2.02
  -4  -7   4   13.90    1.71
  -4  -7   4   12.52    2.31
   4   7  -4   14.50    2.04
  -4   7   4   11.19    2.03
  -4   7   4   11.28    2.18
   4   7  -4    9.30    1.84
  -3  -7   4   16.27    2.36
  -3  -7   4   15.34    2.40
   3  -7  -4   16.38    2.01
  -3  -7   4   15.97    1.74
   3   7  -4   16.92    1.74
  -3   7   4   13.60    1.63
   3   7  -4   17.69    1.97
  -3   7   4   11.18    1.85
  -2  -7   4   98.37    4.66
  -2  -7   4   95.79    4.54
   2  -7  -4   92.61    4.46
  -2  -7   4   96.24    3.97
  -2   7   4   96.89    3.80
   2   7  -4   88.92    4.28
  -2   7   4   94.60    4.38
  -2   7   4  101.58    4.37
   2   7  -4  101.21    4.13
   1  -7  -4   84.23    2.98
  -1  -7   4   82.86    3.92
  -1  -7   4   83.74    3.52
  -1  -7   4   85.77    4.03
   1  -7  -4   91.10    3.97
   1   7  -4   83.32    3.81
  -1   7   4   88.22    3.57
  -1   7   4   80.80    2.88
   1   7  -4   74.34    3.82
  -1   7   4   84.35    3.76
   1   7  -4   81.87    3.56
   0  -7  -4  192.35    4.54
   0  -7   4  195.88    6.19
   0  -7  -4  201.74    5.84
   0  -7   4  191.28    6.01
   0   7  -4  204.22    6.03
   0   7   4  203.01    4.74
   0   7   4  202.26    5.75
   0   7  -4  201.46    6.00
   0   7   4  200.56    5.15
   0   7  -4  193.31    6.30
  -1  -7  -4  109.42    3.46
   1  -7   4  112.86    4.11
   1  -7   4  119.06    4.54
  -1  -7  -4  111.17    3.81
  -1  -7  -4  109.22    2.89
  -1   7  -4  116.61    4.15
   1   7   4  109.99    2.89
  -1   7  -4  113.57    4.58
  -1   7  -4  125.48    4.79
   2  -7   4  158.71    4.92
  -2  -7  -4  150.01    3.25
  -2  -7  -4  157.20    4.50
   2  -7   4  157.04    5.80
  -2  -7  -4  161.24    4.74
   2  -7   4  155.31    4.84
  -2   7  -4  154.15    5.77
  -3  -7  -4    7.25    0.65
   3  -7   4    8.36    1.65
   3  -7   4    7.93    1.30
  -3  -7  -4    7.59    1.14
   3  -7   4    9.40    1.41
  -3   7  -4    4.49    1.16
  -4  -7  -4    6.15    1.12
   4  -7   4    7.90    1.32
   4  -7   4    6.66    1.27
  -4   7  -4    6.87    1.65
  -4   7  -4    6.12    1.23
   5  -7   4   -0.19    0.42
   5  -7   4   -0.03    0.38
   5   7   4    0.49    0.38
  -5   7  -4    1.01    0.77
  -5   7  -4    0.17    0.44
   6  -7   4   -0.28    0.40
   6  -7   4    0.42    0.61
  -6  -7  -4    0.07    0.52
  -6   7  -4    0.70    1.07
  -6   7  -4    0.71    0.67
  -7  -7  -4   -0.01    0.51
   7  -7   4    0.17    0.60
  -7   7  -4    0.30    0.69
   7   7   4   -0.15    0.45
  -7   7  -4    0.32    0.81
  -8  -7  -4   30.44    3.05
  -8  -7  -4   36.11    3.10
  -8   7  -4   37.42    3.34
   8   7   4   38.66    2.07
  -8   7  -4   45.78    4.85
  -9  -7  -4   10.03    2.40
   9  -7   4   13.56    2.79
  -9   7  -4   12.55    2.49
  -9  -8   4   29.40    6.23
  -9  -8   4   36.43    4.20
  -9   8   4   40.27    4.52
  -9   8   4   40.22    4.95
  -8  -8   4    0.92    0.92
  -8   8   4   -0.45    0.97
  -8   8   4    2.18    1.26
  -7   8   4    8.48    2.12
  -7   8   4    5.75    1.95
  -7   8   4    5.27    1.81
  -6  -8   4    3.16    0.95
  -6  -8   4   -0.09    0.72
  -6   8   4   -0.53    0.61
  -6   8   4    0.40    0.72
  -6   8   4   -1.97    0.72
   5  -8  -4   23.07    2.89
  -5  -8   4   23.48    2.88
  -5  -8   4   21.97    2.34
  -5   8   4   20.87    2.61
  -5   8   4   25.15    2.89
   5   8  -4   22.55    2.68
  -4  -8   4   25.56    2.79
  -4  -8   4   26.52    2.39
   4  -8  -4   25.28    2.76
  -4   8   4   29.21    2.74
   4   8  -4   27.70    2.71
  -4   8   4   27.51    2.83
   4   8  -4   31.04    2.52
  -3  -8   4    1.14    0.80
   3  -8  -4    4.06    1.26
  -3  -8   4    1.21    0.68
  -3  -8   4    1.61    0.82
   3   8  -4    2.87    1.01
   3   8  -4    1.51    0.68
  -3   8   4    2.50    0.83
  -3   8   4    2.11    1.30
  -2  -8   4   11.98    1.96
   2  -8  -4   11.87    1.95
  -2  -8   4   13.55    2.13
  -2  -8   4   12.66    1.43
   2   8  -4   10.75    1.56
   2   8  -4   14.58    1.74
  -2   8   4   11.66    1.87
  -2   8   4   11.76    1.32
   1  -8  -4  205.44    5.40
  -1  -8   4  201.99    6.74
   1  -8  -4  209.32    6.64
  -1  -8   4  198.91    5.97
  -1  -8   4  208.10    6.87
   1   8  -4  196.92    6.80
  -1   8   4  204.72    6.45
   1   8  -4  205.07    6.21
  -1   8   4  193.38    5.26
  -1   8   4  205.08    6.02
   1   8  -4  207.79    6.63
   0  -8  -4    1.13    0.53
   0  -8  -4    0.84    0.34
   0  -8   4    0.36    0.39
   0  -8   4    0.63    0.59
   0   8  -4    0.26    0.59
   0   8   4    0.40    0.35
   0   8   4    0.75    0.46
   0   8  -4    0.47    0.46
   0   8  -4    0.49    0.39
   0   8   4    0.48    0.31
  -1  -8  -4   90.41    3.27
   1  -8   4   87.43    4.06
   1  -8   4   93.68    3.86
  -1  -8  -4   95.84    3.64
   1   8   4   90.90    2.53
  -1   8  -4   89.21    3.75
  -1   8  -4   91.58    4.24
  -2  -8  -4    8.84    1.32
   2  -8   4    9.91    1.74
  -2  -8  -4   11.02    1.17
  -2  -8  -4    9.31    1.07
   2  -8   4    9.32    1.17
   2  -8   4    9.51    1.41
  -2   8  -4    9.50    1.65
   3  -8   4   45.84    2.65
   3  -8   4   41.90    2.48
   3  -8   4   46.81    3.38
  -3  -8  -4   44.09    1.40
  -3  -8  -4   44.60    2.43
  -3   8  -4   42.37    3.19
   4  -8   4   34.40    2.46
   4  -8   4   35.78    2.36
  -4  -8  -4   36.61    2.37
  -4   8  -4   36.46    2.66
  -4   8  -4   30.74    2.99
   5  -8   4   24.15    2.05
  -5  -8  -4   22.68    2.05
   5  -8   4   19.87    2.06
   5   8   4   22.70    1.56
  -5   8  -4   19.95    2.08
  -5   8  -4   17.49    2.89
   6  -8   4   80.19    3.95
  -6  -8  -4   81.71    4.21
  -6  -8  -4   71.99    3.52
   6  -8   4   76.66    4.19
   6   8   4   73.91    3.04
  -6   8  -4   71.23    4.20
  -6   8  -4   79.21    5.72
  -7  -8  -4   55.51    3.74
   7  -8   4   60.26    3.58
  -7   8  -4   57.70    5.27
  -7   8  -4   65.25    4.20
   7   8   4   60.42    2.74
  -8  -8  -4    2.66    1.10
  -8  -8  -4    3.27    1.05
   8  -8   4    2.59    0.94
  -8   8  -4    0.94    0.91
  -8   8  -4    1.08    1.50
  -9  -8  -4    2.05    1.02
  -9   8  -4    1.34    1.02
  -9  -9   4   20.64    4.13
  -9   9   4   12.36    3.30
  -9   9   4   19.43    3.44
  -8  -9   4   23.06    4.11
  -8   9   4   21.46    4.01
  -8   9   4   24.51    4.15
  -7  -9   4    0.32    1.00
  -7   9   4   11.00    2.08
  -7   9   4    2.95    1.52
  -7   9   4   -0.20    0.98
  -6  -9   4   18.14    3.40
  -6  -9   4   17.24    2.60
  -6   9   4   23.17    3.65
  -6   9   4   18.30    3.10
   5  -9  -4   12.79    2.56
  -5  -9   4   10.37    1.86
  -5  -9   4   10.11    2.26
  -5   9   4    9.80    2.10
   5   9  -4   11.86    2.36
  -5   9   4   13.65    2.59
  -4  -9   4   29.06    2.54
   4  -9  -4   23.87    2.86
  -4  -9   4   30.03    3.17
  -4  -9   4   29.42    2.97
   4   9  -4   29.49    2.52
   4   9  -4   30.84    2.90
  -4   9   4   29.04    2.71
  -4   9   4   31.59    2.98
  -3  -9   4    4.55    1.09
   3  -9  -4    4.66    1.37
  -3  -9   4    5.22    1.52
  -3  -9   4    3.36    1.30
   3   9  -4    3.67    0.92
   3   9  -4    3.80    1.12
  -3   9   4    4.40    1.10
  -3   9   4    5.03    1.43
   2  -9  -4    1.98    0.86
  -2  -9   4    2.84    0.95
  -2  -9   4    2.27    1.03
  -2  -9   4    2.03    0.76
  -2   9   4    1.53    0.63
   2   9  -4    3.14    0.94
   2   9  -4    2.21    0.93
  -2   9   4    2.50    0.94
  -1  -9   4   71.29    3.92
  -1  -9   4   70.17    3.82
   1  -9  -4   70.08    3.68
   1  -9  -4   68.92    2.92
  -1  -9   4   69.46    3.27
   1   9  -4   65.52    3.85
  -1   9   4   68.90    3.61
   1   9  -4   66.02    3.33
   1   9  -4   72.41    3.74
  -1   9   4   71.51    3.01
  -1   9   4   69.03    3.26
   0  -9  -4   54.48    3.02
   0  -9  -4   55.89    2.40
   0  -9   4   53.94    3.26
   0  -9   4   53.61    3.14
   0   9   4   56.24    2.54
   0   9   4   56.50    3.03
   0   9  -4   53.99    3.07
   0   9  -4   50.11    3.30
   0   9   4   54.22    2.44
   0   9  -4   55.52    3.02
   1  -9   4  199.80    6.35
  -1  -9  -4  210.81    6.10
  -1  -9  -4  211.72    5.74
  -1  -9  -4  208.51    6.14
   1  -9   4  212.95    6.96
  -1   9  -4  210.59    6.45
   1   9   4  204.36    4.51
  -1   9  -4  204.33    7.01
   2  -9   4   24.04    1.96
  -2  -9  -4   25.03    2.00
   2  -9   4   23.67    2.23
   2  -9   4   23.82    1.97
  -2  -9  -4   21.29    1.71
  -2  -9  -4   19.20    1.65
  -2   9  -4   22.67    2.25
   3  -9   4    5.92    1.13
   3  -9   4    4.40    1.04
   3  -9   4    1.59    0.84
  -3  -9  -4    4.32    0.94
  -3   9  -4    3.33    1.20
  -4  -9  -4    0.62    0.26
   4  -9   4    0.99    0.57
   4  -9   4   -0.33    0.35
  -4  -9  -4    0.75    0.51
  -4  -9  -4    0.80    0.30
  -4   9  -4    0.98    0.67
  -4   9  -4    1.85    0.99
   5  -9   4   27.18    2.23
  -5  -9  -4   33.45    2.55
   5  -9   4   27.18    2.48
  -5  -9  -4   31.98    1.83
  -5   9  -4   29.65    3.27
   5   9   4   29.88    1.90
  -5   9  -4   29.58    2.67
   6  -9   4    0.69    0.66
   6  -9   4   -0.13    0.62
  -6  -9  -4    2.10    0.58
  -6  -9  -4   -0.27    0.55
  -6   9  -4    1.14    0.66
  -6   9  -4    1.28    1.08
   6   9   4    0.97    0.56
   7  -9   4   10.92    1.91
  -7  -9  -4   11.38    2.04
  -7  -9  -4   12.99    2.61
  -7   9  -4   10.32    1.95
   7   9   4   13.46    1.33
  -7   9  -4   11.25    2.77
  -8  -9  -4   51.35    3.84
   8  -9   4   52.51    3.51
  -8   9  -4   50.51    3.99
  -8   9  -4   52.70    5.26
  -9  -9  -4   44.72    3.78
  -9   9  -4   47.84    4.14
  -9 -10   4   -0.29    1.20
  -9  10   4    1.26    1.45
  -9  10   4    0.38    1.72
  -8 -10   4    3.41    1.81
  -8  10   4    3.77    1.65
  -8  10   4    4.00    2.00
  -7 -10   4    6.06    2.05
  -7  10   4    5.45    1.89
  -7  10   4    2.80    1.41
  -7  10   4    4.25    1.75
  -6 -10   4   50.34    4.65
  -6 -10   4   59.18    4.91
  -6  10   4   57.54    4.78
  -6  10   4   60.55    4.84
  -5 -10   4    2.47    1.31
  -5 -10   4    7.26    1.65
   5  10  -4    6.05    1.47
  -5  10   4    4.55    1.46
  -5  10   4    4.39    1.50
  -4 -10   4    7.74    1.92
  -4 -10   4   11.31    1.82
  -4 -10   4   11.64    2.39
   4 -10  -4    8.99    2.10
  -4  10   4    8.23    1.99
   4  10  -4    6.61    1.42
  -4  10   4    6.20    1.69
   4  10  -4    8.67    1.89
  -3 -10   4   55.69    4.00
  -3 -10   4   56.14    4.18
   3 -10  -4   62.74    4.32
  -3 -10   4   63.72    3.42
  -3  10   4   63.10    4.09
   3  10  -4   60.21    4.13
   3  10  -4   55.97    3.25
  -3  10   4   65.96    3.71
  -2 -10   4   82.66    4.56
  -2 -10   4   84.26    3.74
   2 -10  -4   75.15    4.29
  -2 -10   4   81.19    4.62
   2 -10  -4   83.86    3.86
  -2  10   4   83.70    4.39
  -2  10   4   79.62    3.69
   2  10  -4   77.86    4.24
   2  10  -4   78.88    3.76
   1 -10  -4   80.83    4.12
  -1 -10   4   77.33    4.17
   1 -10  -4   82.04    3.37
  -1 -10   4   85.17    3.73
  -1 -10   4   73.86    4.16
   1  10  -4   74.51    4.27
   1  10  -4   75.82    3.63
  -1  10   4   77.79    3.98
  -1  10   4   84.75    3.45
   1  10  -4   77.94    4.02
   0 -10   4   19.34    1.94
   0 -10  -4   23.14    1.64
   0 -10  -4   20.48    1.93
   0 -10   4   21.35    2.18
   0  10   4   20.80    1.94
   0  10   4   21.92    1.70
   0  10   4   21.75    1.55
   0  10  -4   20.11    1.93
  -1 -10  -4  159.30    5.32
   1 -10   4  150.43    5.91
  -1 -10  -4  153.84    4.96
  -1 -10  -4  155.43    5.34
   1 -10   4  149.19    5.51
  -1  10  -4  158.57    5.66
   1  10   4  154.06    3.70
  -1  10  -4  148.99    6.08
   2 -10   4    0.33    0.46
  -2 -10  -4    0.78    0.48
   2 -10   4    0.77    0.46
   2 -10   4   -0.05    0.49
  -2 -10  -4   -0.05    0.29
  -2 -10  -4    0.12    0.44
  -3 -10  -4   35.89    2.77
   3 -10   4   35.66    2.57
   3 -10   4   33.72    3.05
   3 -10   4   34.89    2.50
  -3  10  -4   37.24    3.18
   4 -10   4    5.24    1.22
  -4 -10  -4    4.72    0.37
   4 -10   4    2.16    0.94
  -4 -10  -4    4.01    0.32
  -4 -10  -4    2.84    0.89
   4 -10   4    3.88    1.13
  -4  10  -4    3.04    1.22
   5 -10   4    0.36    0.65
  -5 -10  -4    0.40    0.34
  -5 -10  -4    0.61    0.60
   5 -10   4    0.69    0.57
   5  10   4    0.53    0.43
  -5  10  -4    0.47    0.99
  -5  10  -4   -0.35    0.47
   6 -10   4   15.34    2.21
  -6 -10  -4   15.91    1.39
  -6 -10  -4   14.26    2.30
  -6  10  -4   12.85    2.77
  -6  10  -4   14.30    2.30
   6  10   4   14.81    1.44
   7 -10   4    7.83    1.68
  -7 -10  -4    7.37    1.32
  -7 -10  -4    5.86    1.64
  -7  10  -4    5.25    2.00
  -7  10  -4    5.07    1.61
   7  10   4   11.17    1.53
  -8 -10  -4   10.38    2.11
   8 -10   4    9.66    1.96
  -8 -10  -4   10.20    1.78
  -8  10  -4   13.06    3.16
  -9 -10  -4    1.28    1.03
   9 -10   4    1.45    1.17
  -9  10  -4    0.59    1.09
  -9 -11   4   14.77    2.90
  -9  11   4    6.57    2.45
  -8 -11   4    3.25    1.79
  -8  11   4    2.74    1.60
  -8  11   4    2.55    1.43
  -7 -11   4    1.52    1.25
  -7  11   4    3.53    1.55
  -7  11   4    2.65    1.47
  -6 -11   4    2.45    1.35
  -6  11   4    3.17    1.67
  -6  11   4    3.36    1.40
  -5 -11   4   13.23    2.60
  -5 -11   4   22.93    3.83
  -5 -11   4   13.56    2.30
   5  11  -4   16.20    2.68
  -5  11   4   19.72    3.17
  -5  11   4   16.11    2.80
  -4 -11   4   31.24    2.62
  -4 -11   4   27.17    3.11
   4 -11  -4   27.34    3.02
  -4 -11   4   38.15    3.56
   4  11  -4   35.34    3.17
  -4  11   4   38.41    3.51
   4  11  -4   33.88    2.65
  -4  11   4   34.86    3.09
   3 -11  -4   76.79    4.73
  -3 -11   4   74.33    3.74
  -3 -11   4   76.86    4.90
  -3 -11   4   81.90    4.95
   3  11  -4   76.72    3.88
  -3  11   4   80.11    4.70
   3  11  -4   76.25    4.50
  -3  11   4   81.98    4.29
  -2 -11   4  109.22    4.42
   2 -11  -4  115.66    5.48
  -2 -11   4  117.12    5.77
   2 -11  -4  109.95    4.66
  -2 -11   4  108.47    5.86
  -2  11   4  116.35    4.70
  -2  11   4  115.59    5.37
   2  11  -4  113.98    5.31
   2  11  -4  106.31    4.53
  -1 -11   4   24.23    2.38
   1 -11  -4   24.54    2.32
   1 -11  -4   24.89    1.90
  -1 -11   4   23.18    2.49
   1  11  -4   23.72    2.54
   1  11  -4   26.94    2.20
  -1  11   4   23.93    1.94
  -1  11   4   26.64    2.40
   1  11  -4   27.41    2.41
   0 -11  -4   33.73    2.11
   0 -11  -4   30.54    2.45
   0 -11   4   34.21    2.82
   0 -11   4   35.94    2.73
   0  11  -4   33.98    2.63
   0  11   4   31.47    2.19
   0  11  -4   39.54    3.11
   0  11   4   34.11    1.99
   0  11  -4   30.22    2.35
   0  11   4   33.60    2.54
  -1 -11  -4   18.16    1.75
   1 -11   4   19.38    2.11
  -1 -11  -4   18.96    1.75
   1 -11   4   15.80    1.79
  -1 -11  -4   14.33    1.64
   1  11   4   18.73    1.10
  -1  11  -4   19.35    1.93
  -2 -11  -4   28.73    3.16
   2 -11   4   26.29    2.56
  -2 -11  -4   25.77    2.21
   2 -11   4   26.31    2.24
  -2 -11  -4   27.39    2.17
   2 -11   4   26.16    2.25
  -2  11  -4   25.31    2.66
  -3 -11  -4    0.25    0.62
  -3 -11  -4   -0.02    0.47
   3 -11   4    0.19    0.61
   3 -11   4    0.12    0.33
   3 -11   4   -0.30    0.43
  -3  11  -4    0.82    0.88
  -4 -11  -4   39.34    2.78
   4 -11   4   24.81    2.41
   4 -11   4   31.19    2.52
   4 -11   4   34.45    3.36
  -4  11  -4   30.19    3.20
  -5 -11  -4    3.10    0.48
   5 -11   4    3.67    1.09
  -5 -11  -4    3.99    1.22
  -5 -11  -4    2.92    0.49
   5 -11   4    2.95    0.97
  -5  11  -4    3.72    1.53
  -5  11  -4    3.36    1.19
  -6 -11  -4    2.39    0.60
   6 -11   4    3.43    1.10
  -6 -11  -4    1.00    0.66
  -6  11  -4    1.86    0.97
   6  11   4    0.39    0.56
  -6  11  -4    1.33    1.33
  -7 -11  -4   -0.14    0.76
  -7 -11  -4   -0.55    0.55
   7 -11   4   -0.95    0.70
  -7  11  -4   -0.80    0.81
  -7  11  -4    0.17    0.82
  -8 -11  -4   13.75    2.64
   8 -11   4   18.60    2.30
  -8  11  -4   13.79    3.27
  -8  11  -4   11.32    2.44
  -9 -11  -4   14.89    2.69
  -9  11  -4   10.49    2.32
  -9 -12   4    3.24    1.99
  -9  12   4    2.60    1.58
  -8 -12   4    6.98    2.29
  -8 -12   4    3.34    1.86
  -8  12   4    3.41    1.70
  -8  12   4    1.05    1.53
  -7 -12   4   39.42    8.02
  -7  12   4   35.74    4.08
  -6 -12   4   18.94    2.27
  -6 -12   4   12.17    2.86
  -6  12   4   11.27    2.58
  -6  12   4   14.87    3.20
  -5 -12   4   31.58    2.58
  -5 -12   4   29.23    3.46
  -5 -12   4   25.58    3.80
  -5  12   4   32.47    3.35
  -5  12   4   25.67    3.16
  -4 -12   4   49.30    3.23
   4 -12  -4   51.46    4.15
  -4 -12   4   56.87    4.60
  -4 -12   4   53.33    4.38
   4  12  -4   57.53    3.51
   4  12  -4   48.80    3.87
  -4  12   4   53.47    4.17
  -4  12   4   51.35    3.83
  -3 -12   4   35.62    2.53
  -3 -12   4   32.32    3.32
   3 -12  -4   30.36    3.07
  -3 -12   4   32.87    3.20
  -3  12   4   32.99    3.12
  -3  12   4   34.02    3.38
   3  12  -4   33.09    2.56
   3  12  -4   28.65    2.84
   2 -12  -4    9.61    1.90
  -2 -12   4    8.85    1.47
  -2 -12   4    5.97    1.54
  -2 -12   4    6.60    2.02
   2 -12  -4    5.96    1.23
   2  12  -4    6.38    1.56
   2  12  -4    6.52    1.29
  -2  12   4    7.81    1.40
   1 -12  -4    9.77    1.43
   1 -12  -4   13.38    2.13
  -1 -12   4   11.66    2.13
  -1 -12   4   10.10    1.85
   1  12  -4   13.57    1.58
  -1  12   4    9.85    1.49
   1  12  -4    9.33    1.90
   1  12  -4   11.70    1.94
  -1  12   4   10.44    1.85
   0 -12  -4    5.47    1.34
   0 -12  -4    5.41    1.08
   0 -12   4    5.21    1.34
   0 -12   4    5.19    1.42
   0  12  -4    4.26    1.22
   0  12  -4    6.75    1.35
   0  12   4    5.59    0.97
   0  12  -4    5.61    1.58
   0  12   4    5.11    1.16
   1 -12   4   99.03    5.00
  -1 -12  -4  103.32    4.51
  -1 -12  -4   94.81    4.09
  -1 -12  -4  103.99    4.60
   1 -12   4   91.82    4.54
   1  12   4   98.92    2.91
  -1  12  -4  105.89    5.34
  -1  12  -4  101.24    4.74
  -2 -12  -4   15.87    1.76
  -2 -12  -4   19.45    2.00
   2 -12   4   13.52    2.56
  -2 -12  -4   17.29    1.81
   2 -12   4   14.91    2.17
  -2  12  -4   14.73    2.33
  -3 -12  -4   36.32    3.01
  -3 -12  -4   37.51    2.73
   3 -12   4   38.81    2.85
   3 -12   4   42.72    3.55
   3 -12   4   42.83    3.04
  -3  12  -4   43.80    3.67
   4 -12   4    3.66    1.33
  -4 -12  -4    0.77    0.95
   4 -12   4    0.14    0.57
   4 -12   4    2.51    0.84
  -4 -12  -4    1.99    0.87
  -4  12  -4    2.24    1.20
   5 -12   4    0.88    0.76
   5 -12   4   -0.09    0.54
  -5 -12  -4   -0.30    0.48
  -6 -12  -4    0.16    0.71
   6 -12   4    2.36    0.87
  -6 -12  -4    0.57    0.26
  -6 -12  -4    0.81    0.36
  -6  12  -4   -0.28    0.65
  -6  12  -4    0.57    0.84
   7 -12   4   68.75    4.29
  -7 -12  -4   54.36    2.62
  -7 -12  -4   58.67    4.24
  -7  12  -4   65.55    6.14
  -7  12  -4   57.69    4.49
  -8 -12  -4   -1.07    0.84
   8 -12   4    1.54    1.06
  -8  12  -4    0.22    1.19
  -8  12  -4   -0.64    0.68
  -9 -12  -4    9.98    2.39
  -9  12  -4    3.98    1.68
  -9  12  -4    6.12    2.53
  -9 -13   4   10.51    2.55
  -9  13   4    5.63    2.25
  -8 -13   4    3.56    1.77
  -8 -13   4   -0.20    1.54
  -8  13   4    3.33    1.96
  -8  13   4   -0.98    1.28
  -7 -13   4   10.47    2.76
  -7  13   4   16.48    3.22
  -7  13   4   13.56    3.02
  -6 -13   4    0.03    0.96
  -6 -13   4   -1.62    0.96
  -6  13   4    1.18    1.04
  -6  13   4    0.97    1.16
  -5 -13   4   81.58    5.80
  -5  13   4   84.02    5.68
  -5  13   4   98.65    5.84
  -4 -13   4   21.24    2.10
  -4 -13   4   15.72    2.94
  -4 -13   4   26.81    3.95
   4 -13  -4   18.22    3.13
   4  13  -4   19.30    3.04
  -4  13   4   20.75    2.63
   4  13  -4   20.01    2.12
  -4  13   4   21.82    2.59
   3 -13  -4    4.80    1.47
  -3 -13   4    4.59    1.61
  -3 -13   4    8.09    1.48
  -3 -13   4    5.66    1.77
  -3  13   4    6.67    1.50
   3  13  -4    6.37    1.70
   3  13  -4    7.46    1.45
  -3  13   4    5.42    1.60
   2 -13  -4    0.06    0.58
  -2 -13   4   -0.38    0.86
  -2 -13   4    1.62    0.69
  -2 -13   4    0.86    0.78
   2 -13  -4    0.57    0.54
  -2  13   4    1.43    0.90
   2  13  -4   -0.01    0.45
   2  13  -4    0.30    0.57
  -2  13   4    0.54    0.79
   1 -13  -4    0.56    0.38
  -1 -13   4   -0.41    0.33
   1 -13  -4    0.12    0.58
  -1  13   4    1.16    0.72
   1  13  -4    0.08    0.43
  -1  13   4   -0.33    0.59
   1  13  -4    0.07    0.35
   1  13  -4   -0.46    0.43
   0 -13   4    2.28    0.95
   0 -13   4    0.53    0.49
   0 -13  -4    0.36    0.45
   0 -13  -4   -0.24    0.38
   0  13  -4    0.00    0.75
   0  13   4    0.94    0.68
   0  13  -4    0.92    0.66
   0  13  -4    0.70    0.61
  -1 -13  -4    2.64    0.89
   1 -13   4    1.38    0.74
  -1 -13  -4    2.78    1.00
  -1 -13  -4    1.86    0.86
  -1  13  -4    3.29    1.06
   1  13   4    1.61    0.45
   1  13   4    2.95    0.95
  -1  13  -4    3.60    1.37
  -2 -13  -4   37.36    2.86
  -2 -13  -4   35.79    2.72
   2 -13   4   40.19    3.04
   2 -13   4   35.99    2.88
   2 -13   4   35.39    3.15
  -2 -13  -4   33.47    2.62
  -2  13  -4   31.77    3.10
   3 -13   4   51.36    3.97
  -3 -13  -4   50.75    3.58
   3 -13   4   50.65    3.42
   3 -13   4   51.12    3.49
  -3 -13  -4   48.05    3.23
  -3  13  -4   51.50    4.09
   4 -13   4    2.66    1.06
  -4 -13  -4    1.75    0.79
   4 -13   4    2.52    1.02
  -4 -13  -4    1.66    0.79
  -4  13  -4    2.01    1.16
  -5 -13  -4    9.16    1.85
   5 -13   4    5.63    1.45
  -5  13  -4    9.91    2.41
  -6 -13  -4    1.49    0.79
   6 -13   4    1.93    0.95
  -6  13  -4    3.43    1.41
  -6  13  -4    1.24    1.14
   7 -13   4   30.68    2.97
  -7 -13  -4   30.14    3.10
  -7 -13  -4   29.46    1.48
  -7 -13  -4   30.10    1.46
  -7  13  -4   36.15    4.38
  -7  13  -4   25.03    3.16
  -8 -13  -4    1.35    0.63
   8 -13   4    1.47    0.95
  -8  13  -4    0.23    1.53
  -8  13  -4   -0.42    0.88
  -9  13  -4   11.31    2.65
  -9  13  -4   16.91    5.02
  -8 -14   4    1.00    1.35
  -8  14   4   -1.65    1.12
  -8  14   4    1.02    1.16
  -7 -14   4    8.75    2.79
  -7 -14   4    6.91    1.72
  -7  14   4    8.62    2.65
  -7  14   4    9.55    2.54
  -6 -14   4    3.07    1.56
  -6  14   4    5.39    1.86
  -6  14   4    6.03    2.06
  -5 -14   4   43.37    4.25
  -5 -14   4   40.54    7.01
  -5  14   4   43.35    4.23
  -5  14   4   42.59    3.92
  -4 -14   4   11.71    1.89
  -4 -14   4   10.30    2.55
  -4 -14   4    7.68    2.09
   4  14  -4    9.11    1.78
  -4  14   4   10.28    2.13
  -4  14   4    6.54    1.81
  -3 -14   4   13.00    1.86
  -3 -14   4   11.53    2.39
   3 -14  -4   11.43    2.24
  -3 -14   4   18.33    3.14
  -3  14   4   14.00    2.65
   3  14  -4   12.56    2.26
  -3  14   4   15.41    2.37
   3  14  -4   15.47    1.83
  -2 -14   4    0.19    0.65
   2 -14  -4   -0.28    0.63
   2 -14  -4   -0.31    0.46
  -2 -14   4    0.44    0.86
   2  14  -4   -0.50    0.43
   2  14  -4    0.08    0.92
  -2  14   4    0.65    0.63
   2  14  -4   -0.74    0.57
  -2  14   4    1.13    0.80
  -1 -14   4   14.00    2.50
  -1 -14   4   11.81    2.16
   1 -14  -4   14.05    1.62
   1 -14  -4   15.48    2.52
   1  14  -4   13.11    1.94
   1  14  -4   19.91    2.34
  -1  14   4   14.50    1.84
  -1  14   4   14.52    2.42
   1  14  -4   10.35    2.09
   0 -14   4    0.82    0.86
   0 -14  -4    0.32    0.62
   0 -14  -4   -0.10    0.58
   0 -14  -4    0.39    0.63
   0 -14   4    1.13    0.78
   0  14  -4    0.64    0.84
   0  14  -4    0.43    0.48
   0  14   4    0.26    0.61
  -1 -14  -4  178.02    6.65
  -1 -14  -4  171.79    6.49
   1 -14   4  171.78    6.90
  -1 -14  -4  171.65    6.14
   1 -14   4  168.42    7.12
   1 -14   4  165.76    6.71
   1  14   4  158.99    6.08
  -1  14  -4  166.16    6.58
  -1  14  -4  168.03    7.42
  -1  14  -4  163.87    6.67
   1  14   4  168.57    4.37
  -2 -14  -4   22.01    2.36
  -2 -14  -4   28.69    2.52
   2 -14   4   27.61    2.64
  -2 -14  -4   24.23    2.39
   2 -14   4   25.68    2.46
   2 -14   4   23.27    2.68
  -2  14  -4   25.90    2.96
  -3 -14  -4   -0.09    0.56
   3 -14   4   -0.05    0.51
  -3 -14  -4    0.03    0.59
   3 -14   4   -0.40    0.47
   3 -14   4   -0.16    0.55
  -3  14  -4   -0.25    0.67
  -4 -14  -4    7.31    1.63
  -4 -14  -4    3.84    1.22
   4 -14   4    6.97    1.61
   4 -14   4    6.57    1.64
   4 -14   4    8.63    2.14
  -4  14  -4    5.54    1.84
   5 -14   4   24.66    2.61
  -5 -14  -4   29.15    2.79
  -5  14  -4   22.66    3.62
  -6 -14  -4   58.39    4.22
   6 -14   4   57.95    4.07
  -6  14  -4   58.00    5.26
   7 -14   4   35.09    3.21
  -7 -14  -4   28.06    3.23
  -7  14  -4   27.88    4.32
  -8 -14  -4    5.84    1.62
   8 -14   4    5.93    2.06
  -8  14  -4    9.57    2.47
  -8  14  -4   10.24    2.61
  -8 -15   4    0.35    1.62
  -8  15   4    2.74    1.63
  -8  15   4    3.66    1.77
  -7 -15   4   -0.36    1.04
  -7 -15   4    1.65    1.05
  -7  15   4    2.79    1.43
  -6 -15   4   32.50    4.77
  -6  15   4   28.82    4.31
  -6  15   4   29.08    3.60
  -5 -15   4    8.23    2.51
  -5 -15   4   10.87    1.84
  -5  15   4    9.84    2.23
   5  15  -4    8.41    1.64
  -5  15   4   12.29    2.73
  -4 -15   4    3.14    1.51
  -4 -15   4    6.76    1.36
   4  15  -4    2.32    0.92
  -4  15   4    2.92    1.42
  -4  15   4    0.66    0.97
  -3 -15   4   27.87    3.21
   3 -15  -4   24.59    3.04
  -3 -15   4   25.60    2.21
  -3 -15   4   22.20    3.46
   3 -15  -4   24.11    2.53
  -3  15   4   23.89    2.66
   3  15  -4   23.48    2.69
  -3  15   4   25.33    2.89
   3  15  -4   24.53    2.28
  -2 -15   4    6.71    1.95
  -2 -15   4    9.96    2.18
   2 -15  -4    9.10    1.81
   2 -15  -4    7.67    1.88
  -2  15   4    7.88    1.86
   2  15  -4    9.17    2.14
   2  15  -4    9.10    1.58
   2  15  -4    9.93    2.03
   1 -15  -4   14.92    2.12
  -1 -15   4   10.88    2.17
   1 -15  -4   17.23    2.77
  -1 -15   4   12.41    2.32
   1  15  -4   16.14    2.54
   1  15  -4   12.95    2.44
   1  15  -4   14.58    2.13
  -1  15   4   11.97    2.00
  -1  15   4   11.79    2.29
   0 -15  -4   74.85    4.35
   0 -15  -4   70.55    3.78
   0 -15   4   75.56    4.61
   0 -15   4   70.06    4.59
   0 -15  -4   81.18    4.60
   0  15   4   75.13    4.14
   0  15  -4   80.57    5.16
   0  15  -4   73.30    4.86
   0  15  -4   71.26    4.37
   1 -15   4   70.85    4.45
  -1 -15  -4   76.12    4.07
   1 -15   4   69.32    4.29
  -1 -15  -4   67.02    4.08
   1 -15   4   71.83    4.62
  -1 -15  -4   65.71    4.01
  -1  15  -4   75.57    4.31
  -1  15  -4   79.82    5.14
   1  15   4   75.01    4.13
   1  15   4   65.66    2.55
  -1  15  -4   71.73    4.38
   2 -15   4    6.60    1.78
  -2 -15  -4    8.22    1.77
  -2 -15  -4    9.06    1.89
   2 -15   4    9.47    1.95
   2 -15   4    9.14    1.93
  -2 -15  -4   11.08    1.98
  -2  15  -4    7.68    1.94
  -3 -15  -4   78.85    4.48
   3 -15   4   76.12    5.11
  -3 -15  -4   81.14    4.56
   3 -15   4   81.74    4.71
  -3 -15  -4   81.77    5.02
   3 -15   4   72.41    4.53
  -3  15  -4   88.33    5.62
   4 -15   4  169.73    7.07
  -4 -15  -4  174.12    7.74
   4 -15   4  159.43    7.06
   4 -15   4  165.61    8.20
  -4 -15  -4  156.05    6.82
  -4  15  -4  170.75    8.29
  -5 -15  -4    1.07    1.33
   5 -15   4   -0.20    0.87
  -5 -15  -4    1.65    1.11
  -5  15  -4    1.55    1.34
   6 -15   4    0.90    0.93
  -6 -15  -4    0.82    0.86
  -6  15  -4    2.49    1.41
  -7 -15  -4    9.74    2.25
   7 -15   4    9.08    2.05
  -7  15  -4    7.20    2.45
  -8 -15  -4   33.63    3.53
   8 -15   4   31.45    3.49
  -8  15  -4   26.75    4.52
  -8 -16   4   27.46    4.73
  -8  16   4   18.99    3.95
  -8  16   4   19.87    4.03
  -7 -16   4   18.20    3.71
  -7 -16   4   14.25    2.47
  -7  16   4   18.83    3.90
  -7  16   4   15.36    3.12
  -6 -16   4    5.29    2.08
  -6  16   4    4.81    1.69
  -6  16   4    5.76    2.04
  -5 -16   4    0.86    0.98
  -5  16   4    0.58    1.19
  -5  16   4    0.07    0.85
   5  16  -4    1.41    0.86
  -4 -16   4    6.30    2.02
  -4 -16   4    6.35    1.41
   4  16  -4    6.70    1.38
  -4  16   4    5.38    1.69
  -4  16   4    5.87    1.73
   3 -16  -4    3.24    1.14
  -3 -16   4    2.34    1.30
  -3 -16   4    0.74    0.90
   3 -16  -4    2.21    0.84
  -3  16   4    2.44    1.26
   3  16  -4    0.67    1.66
   3  16  -4    0.00    0.71
  -3  16   4    2.57    1.09
  -2 -16   4   13.77    2.62
   2 -16  -4   12.37    1.97
   2 -16  -4   11.96    2.46
  -2 -16   4   14.55    2.84
  -2  16   4   14.73    2.37
   2  16  -4   14.66    2.50
  -2  16   4   15.56    2.76
   2  16  -4   16.15    2.24
   2  16  -4   10.58    2.41
  -1 -16   4    8.98    2.05
  -1 -16   4   13.48    2.59
   1 -16  -4   15.17    1.82
   1 -16  -4   14.23    2.98
   1  16  -4   17.45    2.78
   1  16  -4   13.68    2.16
   1  16  -4   11.60    2.32
  -1  16   4   13.93    2.18
   0 -16   4   10.34    2.21
   0 -16   4   10.41    2.06
   0 -16  -4    8.62    1.64
   0 -16  -4   10.28    2.00
   0 -16  -4   14.97    2.48
   0  16  -4    8.81    2.22
   0  16  -4   13.20    2.21
   0  16   4   11.69    2.10
   0  16  -4   10.19    2.04
  -1 -16  -4   17.83    2.16
   1 -16   4   22.15    2.53
   1 -16   4   17.77    2.76
  -1 -16  -4   23.37    2.45
   1 -16   4   19.24    2.94
  -1 -16  -4   21.61    2.44
   1  16   4   19.43    2.27
  -1  16  -4   20.52    2.31
  -1  16  -4   19.92    3.07
   1  16   4   18.43    1.34
   2 -16   4   37.44    3.43
   2 -16   4   42.27    3.71
  -2 -16  -4   49.46    3.57
   2 -16   4   39.52    3.36
  -2 -16  -4   38.63    3.17
  -2 -16  -4   40.78    3.25
  -2  16  -4   40.43    3.88
  -3 -16  -4    0.18    0.63
   3 -16   4    0.28    0.69
   3 -16   4   -0.84    0.50
  -3 -16  -4   -0.31    0.74
   3 -16   4   -0.31    0.61
  -3 -16  -4   -0.05    0.54
  -3  16  -4    0.54    0.91
   4 -16   4   47.05    3.71
  -4 -16  -4   39.77    3.83
  -4 -16  -4   40.29    3.47
   4 -16   4   46.79    4.35
  -4  16  -4   38.85    4.08
   5 -16   4    0.12    0.69
  -5 -16  -4    0.72    1.24
  -5 -16  -4    0.22    0.72
  -5  16  -4    1.54    1.22
   6 -16   4   70.62    4.83
  -6 -16  -4   74.69    5.08
  -6  16  -4   85.96    7.91
  -7 -16  -4    3.82    1.97
   7 -16   4    9.02    2.12
  -7  16  -4    8.79    2.49
  -8 -16  -4    7.38    1.90
   8 -16   4    7.80    2.07
  -8  16  -4    6.36    2.67
  -8 -17   4   -1.50    1.16
  -8  17   4    2.30    1.45
  -7 -17   4    4.43    2.35
  -7 -17   4    3.89    1.62
  -7  17   4    5.51    2.34
  -7  17   4    7.19    2.22
  -6 -17   4    3.06    2.06
  -6  17   4    4.10    1.68
  -6  17   4    4.65    2.12
  -5 -17   4    8.57    2.39
  -5  17   4    9.81    2.45
  -5  17   4   10.33    2.54
   5  17  -4    8.84    1.74
  -4 -17   4   28.39    3.59
  -4 -17   4   25.30    2.37
  -4  17   4   32.70    3.47
  -4  17   4   35.59    3.77
   4  17  -4   31.11    2.68
  -3 -17   4    6.09    2.00
   3 -17  -4    5.33    1.43
   3  17  -4    7.09    1.57
  -3  17   4    5.94    1.92
  -3  17   4    6.13    1.78
  -2 -17   4   20.35    3.33
   2 -17  -4   30.75    2.93
   2 -17  -4   30.17    3.26
  -2 -17   4   33.08    3.48
   2  17  -4   29.33    2.59
   2  17  -4   27.61    3.45
  -2  17   4   32.05    3.07
  -2  17   4   27.11    3.15
   2  17  -4   30.80    3.17
   1 -17  -4    0.11    0.71
   1 -17  -4    1.89    1.00
   1 -17  -4    2.63    0.90
  -1 -17   4    1.82    1.12
  -1 -17   4    0.12    1.03
   1  17  -4   -0.66    0.43
  -1  17   4    0.71    0.81
   1  17  -4    0.94    0.83
   1  17  -4   -0.15    0.80
   0 -17  -4   12.99    2.08
   0 -17   4    9.73    2.10
   0 -17  -4   10.17    2.09
   0 -17   4    7.92    1.90
   0 -17  -4   11.28    2.24
   0  17  -4   11.32    1.99
   0  17  -4   12.29    2.33
   0  17   4   10.74    2.40
   0  17  -4    9.40    2.21
  -1 -17  -4   11.67    2.29
   1 -17   4   10.90    2.31
  -1 -17  -4    9.58    1.94
   1 -17   4   10.48    2.26
   1 -17   4    9.64    2.09
  -1 -17  -4   10.27    1.85
   1  17   4   11.24    2.32
   1  17   4   10.40    1.07
  -1  17  -4   11.37    2.16
  -1  17  -4    7.16    2.13
  -2 -17  -4   92.45    5.20
   2 -17   4  111.72    6.25
  -2 -17  -4  104.71    5.59
   2 -17   4  105.16    5.73
   2 -17   4  105.73    5.74
  -2 -17  -4  105.24    5.49
  -2  17  -4  105.87    6.48
  -3 -17  -4   39.29    3.46
  -3 -17  -4   48.58    3.92
  -3 -17  -4   45.78    3.64
   3 -17   4   44.02    3.72
   4 -17   4   20.42    4.77
  -4 -17  -4   20.73    3.25
  -4 -17  -4   23.59    2.72
  -4  17  -4   30.56    3.70
  -5 -17  -4    5.90    1.71
  -5 -17  -4    8.67    2.25
   5 -17   4    4.52    1.47
  -5  17  -4    7.04    2.15
   6 -17   4    2.79    1.41
  -6 -17  -4    3.61    1.62
  -6  17  -4    5.16    1.61
   7 -17   4    0.94    0.99
  -7 -17  -4   -1.73    1.01
  -8 -17  -4   10.87    2.47
   8 -17   4   12.80    2.54
  -8 -18   4   -1.66    1.27
  -8  18   4    2.68    1.97
  -7 -18   4   15.38    3.78
  -7  18   4   16.99    3.50
  -7  18   4   18.00    3.74
  -6 -18   4   17.72    2.09
  -6 -18   4   13.76    3.36
  -6  18   4   20.39    3.86
  -5 -18   4   -0.10    0.96
   5  18  -4   -0.21    0.60
  -5  18   4    0.36    1.01
  -5  18   4    2.15    1.30
  -4 -18   4   -0.48    0.74
  -4  18   4    2.63    1.28
   3 -18  -4    3.01    1.23
  -3 -18   4    2.66    1.51
  -3  18   4    0.57    0.93
  -3  18   4    1.49    1.23
   3  18  -4    2.23    1.06
   2 -18  -4   29.27    3.35
  -2 -18   4   38.15    3.84
   2 -18  -4   29.23    2.90
   2  18  -4   34.24    3.82
   2  18  -4   33.95    3.45
  -2  18   4   35.20    3.63
  -2  18   4   33.42    3.19
   1 -18  -4  106.72    6.08
  -1 -18   4  105.62    6.30
   1 -18  -4  105.20    5.88
  -1 -18   4  114.92    6.47
   1  18  -4  112.36    6.10
   1  18  -4  107.27    5.20
  -1  18   4  108.07    5.66
   1  18  -4  116.17    6.77
   0 -18  -4   19.78    3.06
   0 -18   4   15.19    2.68
   0 -18   4   16.01    2.86
   0 -18  -4   17.35    2.14
   0 -18  -4   15.17    2.66
   0  18   4   16.77    2.54
   0  18  -4   17.55    2.80
   0  18  -4   19.62    3.25
   0  18  -4   16.16    2.42
   1 -18   4    0.72    0.84
   1 -18   4    2.17    1.47
  -1 -18  -4    1.98    1.09
  -1 -18  -4    2.55    1.21
  -1 -18  -4    1.67    0.85
  -1  18  -4    0.45    1.13
  -1  18  -4    0.83    0.91
   1  18   4    0.95    0.54
   1  18   4    0.78    1.00
  -2 -18  -4    2.41    1.11
  -2 -18  -4    3.30    1.17
  -2 -18  -4    1.71    1.15
   2 -18   4    1.52    1.00
  -2  18  -4    1.36    1.23
  -3 -18  -4  114.18    6.24
  -3 -18  -4  123.49    6.25
  -3 -18  -4  120.21    6.22
   3 -18   4  116.14    6.26
  -3  18  -4  117.17    7.12
  -4 -18  -4   -0.32    0.91
  -4 -18  -4    0.31    0.79
   4 -18   4    2.19    1.09
  -4  18  -4    3.04    1.54
  -5 -18  -4   19.00    3.13
   5 -18   4   23.02    2.84
  -5  18  -4   20.89    3.66
  -6 -18  -4   10.81    2.63
   6 -18   4   11.15    2.46
  -6 -18  -4   16.51    3.15
  -6  18  -4   16.26    3.62
   7 -18   4   10.08    2.53
  -7 -18  -4    6.01    1.94
  -7  18  -4    4.34    2.29
  -8 -18  -4   -2.34    1.04
  -7 -19   4    3.49    2.32
  -7  19   4    6.32    2.34
  -7  19   4    9.10    2.91
  -6 -19   4    2.84    2.01
  -6  19   4    0.73    1.39
  -5 -19   4    5.57    2.41
   5  19  -4    7.11    1.60
  -5  19   4    5.08    1.83
  -5  19   4    2.78    1.61
  -4 -19   4   65.47    5.64
  -4  19   4   70.86    5.19
   4  19  -4   69.61    4.83
  -4  19   4   75.29    5.76
  -3 -19   4    4.03    1.67
   3 -19  -4    4.76    1.43
  -3  19   4    4.19    1.59
  -3  19   4    2.65    1.58
   3  19  -4    4.36    1.68
   2 -19  -4   -0.14    0.73
  -2 -19   4    1.91    1.07
   2 -19  -4    0.93    1.23
   2  19  -4   -0.12    0.97
   2  19  -4    0.83    0.71
  -2  19   4    1.53    1.18
   1 -19  -4    4.47    1.37
   1 -19  -4    7.54    1.94
   1 -19  -4    1.81    1.24
  -1 -19   4    2.85    1.36
  -1  19   4    3.34    1.43
   1  19  -4    3.19    1.22
   1  19  -4    5.61    1.73
   1  19  -4    3.23    1.71
   0 -19  -4    0.57    0.85
   0 -19  -4   -0.36    0.86
   0 -19  -4    1.53    1.00
   0 -19   4    0.70    0.78
   0  19  -4    0.01    0.79
   0  19  -4   -0.33    0.98
   0  19  -4    0.96    0.76
   0  19   4    0.69    0.98
   1 -19   4  188.61    8.36
  -1 -19  -4  193.97    8.16
  -1 -19  -4  191.50    7.62
  -1  19  -4  188.27    9.04
   1  19   4  186.89    5.24
   1  19   4  186.61    7.77
  -1  19  -4  183.61    7.70
  -2 -19  -4    4.97    1.56
  -2 -19  -4    3.38    1.48
   2 -19   4    2.64    0.90
  -2 -19  -4    7.87    1.90
  -2  19  -4    8.64    2.51
  -3 -19  -4   65.74    4.80
   3 -19   4   63.66    4.64
  -3 -19  -4   63.03    4.52
  -3 -19  -4   61.53    4.53
  -3  19  -4   63.21    5.41
   4 -19   4   25.97    3.06
  -4 -19  -4   32.19    3.27
  -4 -19  -4   21.94    3.50
  -4 -19  -4   20.26    3.22
  -4  19  -4   20.74    3.55
   5 -19   4    2.51    1.25
  -5 -19  -4    1.34    1.18
  -5  19  -4    4.74    2.07
  -6 -19  -4    7.25    2.41
   6 -19   4    4.37    1.81
  -6 -19  -4    8.05    2.34
  -6  19  -4    4.21    1.92
  -7 -19  -4   12.30    2.76
   7 -19   4   12.81    2.26
  -7  19  -4   13.73    3.45
  -7 -20   4    3.80    1.99
  -7  20   4    6.62    2.17
  -7  20   4    2.78    1.79
  -6 -20   4    7.42    2.45
  -6  20   4   10.38    2.74
  -6  20   4    9.45    2.99
  -5 -20   4    2.30    1.57
   5  20  -4    3.61    0.85
  -5  20   4    2.16    1.34
  -4 -20   4   -0.49    1.07
  -4  20   4    2.49    1.18
  -4  20   4    0.14    1.01
   4  20  -4    1.58    0.89
  -3 -20   4    5.44    1.94
   3 -20  -4    5.58    1.86
   3  20  -4    9.41    1.76
  -3  20   4    7.83    2.09
  -3  20   4   11.65    2.75
  -2 -20   4    8.36    2.41
   2 -20  -4    4.90    1.43
   2 -20  -4    6.61    2.11
   2  20  -4    8.70    1.72
   2  20  -4    7.54    2.20
  -2  20   4   10.07    2.29
   1 -20  -4   15.31    2.88
  -1 -20   4   15.85    3.04
   1 -20  -4   13.44    2.60
   1 -20  -4   11.68    2.21
  -1  20   4   16.35    2.78
   1  20  -4   16.33    2.50
   1  20  -4   15.83    3.11
   0 -20  -4    1.69    1.28
   0 -20   4    2.09    1.13
   0 -20  -4   -0.56    0.92
   0 -20  -4    0.79    0.87
   0  20  -4    2.17    1.34
   0  20  -4    1.30    0.96
   0  20  -4    1.41    1.09
   0  20   4    2.26    0.92
   1 -20   4    2.18    1.30
  -1 -20  -4    2.75    1.50
  -1 -20  -4    1.77    1.12
  -1 -20  -4    2.71    1.24
   1  20   4    3.41    0.80
  -1  20  -4    3.28    1.32
   1  20   4    3.04    1.14
  -1  20  -4    2.70    1.74
  -2 -20  -4   -0.94    0.90
   2 -20   4    0.85    0.93
  -2 -20  -4    0.22    0.67
  -2  20  -4    1.39    1.14
   3 -20   4    1.70    1.17
  -3 -20  -4    2.07    1.16
  -3 -20  -4    2.91    1.60
  -3  20  -4    0.91    1.37
  -4 -20  -4   13.81    2.66
  -4 -20  -4   12.86    2.66
   4 -20   4   11.05    2.42
  -4 -20  -4   12.17    2.72
  -4  20  -4   13.65    3.13
   5 -20   4   22.00    3.53
  -5 -20  -4   26.02    3.26
  -5 -20  -4   17.82    4.06
  -5  20  -4   28.58    4.55
  -6 -20  -4    2.62    1.62
   6 -20   4    5.03    1.67
  -6  20  -4    0.51    1.74
   7 -20   4    6.02    1.94
  -7 -20  -4    1.85    1.15
  -7  20  -4    7.02    2.40
  -7 -21   4    2.12    1.16
  -7  21   4   -2.61    1.11
  -7  21   4   -0.20    1.33
  -6 -21   4   24.60    4.39
  -6  21   4   22.00    4.30
  -6  21   4   31.32    4.66
  -5 -21   4   10.23    2.68
  -5  21   4   14.96    3.15
  -5  21   4    9.44    2.81
   5  21  -4   11.39    1.86
  -4 -21   4    1.67    1.43
  -4  21   4    4.35    1.90
   4  21  -4    1.56    0.84
  -4  21   4    4.21    1.62
   3 -21  -4   30.72    3.25
   3 -21  -4   30.51    3.55
  -3 -21   4   31.57    3.92
  -3  21   4   29.15    3.49
   3  21  -4   26.88    2.58
   2 -21  -4   48.28    4.35
   2 -21  -4   42.74    3.81
  -2 -21   4   46.22    4.69
   2  21  -4   49.43    4.78
  -2  21   4   46.59    4.28
   2  21  -4   47.60    3.47
  -1 -21   4    2.41    1.58
   1 -21  -4    3.44    1.63
   1 -21  -4    0.75    1.04
   1  21  -4    3.00    1.20
   1  21  -4    3.94    1.86
  -1  21   4    1.18    0.95
   0 -21  -4    3.67    1.26
   0 -21   4    3.86    1.69
   0 -21  -4    3.57    1.39
   0 -21  -4    0.78    1.23
   0  21   4    1.56    1.18
   0  21  -4    3.00    1.70
   0  21  -4    1.23    1.11
   1 -21   4    8.78    2.21
  -1 -21  -4    9.06    2.22
  -1 -21  -4    6.52    1.68
  -1 -21  -4    8.59    2.17
   1  21   4    7.87    1.18
   1  21   4    5.60    1.75
  -1  21  -4    6.66    1.82
  -1  21  -4    7.71    2.34
  -2 -21  -4    7.09    1.89
  -2 -21  -4    9.91    2.30
  -2 -21  -4    7.37    2.17
   2 -21   4   14.71    2.76
  -2  21  -4    9.09    2.50
  -3 -21  -4   -0.40    0.82
   3 -21   4   -0.14    0.93
  -3 -21  -4   -0.31    1.00
  -3  21  -4   -0.07    1.16
  -4 -21  -4   11.57    2.62
   4 -21   4    7.92    2.16
  -4 -21  -4    5.75    1.93
  -4 -21  -4    3.13    1.56
  -4  21  -4    5.62    2.29
  -5 -21  -4    2.69    1.71
   5 -21   4    7.43    2.04
  -5 -21  -4    7.64    2.21
  -5 -21  -4    0.28    2.05
  -5  21  -4    4.30    2.18
  -6 -21  -4    2.51    1.55
   6 -21   4    3.52    1.61
  -6  21  -4    4.80    2.11
  -7 -21  -4    9.20    2.49
   7 -21   4    9.76    2.67
  -7  21  -4    7.20    3.01
  -7 -22   4    7.86    2.84
  -7  22   4    5.08    2.29
  -7  22   4    2.40    2.05
  -6 -22   4    9.96    2.93
  -6  22   4    3.77    2.25
  -6  22   4    8.28    2.74
  -5 -22   4    8.25    2.67
  -5  22   4   10.82    2.55
  -5  22   4    9.70    2.73
   5  22  -4    8.12    1.64
  -4 -22   4   -0.56    1.09
  -4  22   4   -0.84    1.05
  -4  22   4    0.28    1.17
   4  22  -4    2.42    0.75
   3 -22  -4   10.03    2.52
  -3 -22   4    5.25    2.18
   3 -22  -4    6.91    2.29
   3  22  -4    6.77    1.57
  -3  22   4    3.56    1.69
  -2 -22   4    9.08    2.75
   2 -22  -4    7.59    2.22
   2 -22  -4    8.70    1.84
   2  22  -4   11.72    2.18
   2  22  -4   11.32    2.85
  -2  22   4   10.48    2.41
  -1 -22   4   32.09    3.82
   1 -22  -4   28.70    3.48
   1 -22  -4   31.24    3.33
  -1  22   4   33.23    3.63
   1  22  -4   33.85    4.12
   1  22  -4   32.12    3.07
   0 -22  -4    7.19    2.00
   0 -22   4    6.27    1.92
   0 -22  -4    2.62    1.34
   0 -22  -4    3.00    1.42
   0  22  -4    6.00    2.06
   0  22   4    3.38    1.51
   0  22  -4    3.51    1.28
   1 -22   4   19.91    3.62
  -1 -22  -4   20.58    3.53
  -1 -22  -4   17.43    2.90
  -1 -22  -4   25.68    3.84
   1  22   4   17.54    1.49
   1  22   4   20.44    1.62
  -1  22  -4   17.00    2.91
  -1  22  -4   20.03    3.73
   1  22   4   16.91    2.98
   2 -22   4   84.24    5.81
  -2 -22  -4   81.61    5.59
  -2 -22  -4   74.36    5.28
  -2 -22  -4   73.13    5.25
  -2  22  -4   85.49    6.51
  -3 -22  -4   -0.63    0.63
   3 -22   4    0.62    0.99
  -3 -22  -4   -1.01    0.84
  -3 -22  -4   -1.78    1.32
  -3  22  -4   -2.53    1.00
  -4 -22  -4   -0.93    1.01
  -4 -22  -4    1.96    1.05
   4 -22   4    2.44    1.49
  -4 -22  -4   -2.50    1.31
  -4  22  -4    0.58    1.24
  -5 -22  -4    1.48    1.34
   5 -22   4    4.21    1.45
  -5 -22  -4    2.32    1.68
  -5  22  -4    0.07    1.53
  -6 -22  -4    2.29    1.49
   6 -22   4   -1.88    1.04
  -6  22  -4    1.56    1.97
  -7 -22  -4    0.74    1.27
   7 -22   4    0.00    1.65
  -7  22  -4    0.35    1.73
  -6 -23   4    4.60    2.32
  -6  23   4    2.75    1.95
  -6  23   4    2.87    2.01
  -5 -23   4   -0.82    1.12
   5 -23  -4    0.53    1.19
  -5  23   4   -1.91    1.10
   5  23  -4   -0.64    0.68
  -4 -23   4    9.86    2.81
   4 -23  -4    5.43    1.82
   4  23  -4    7.88    1.66
  -4  23   4    3.74    1.93
   3 -23  -4   15.14    2.88
   3 -23  -4   12.97    2.88
  -3 -23   4    9.93    2.69
  -3  23   4   12.72    2.82
   3  23  -4    9.40    1.97
   2 -23  -4   15.93    3.15
  -2 -23   4   21.75    4.08
   2 -23  -4   19.12    2.97
   2  23  -4   11.59    2.83
   2  23  -4   14.62    2.39
  -2  23   4   14.77    2.94
   1 -23  -4    7.38    1.86
   1 -23  -4    9.49    2.37
  -1 -23   4   12.52    3.05
   1  23  -4   10.36    1.96
  -1  23   4    6.70    2.07
   1  23  -4   11.88    2.95
   0 -23   4    2.40    1.19
   0 -23  -4    1.34    1.13
   0 -23  -4    1.00    1.05
   0  23  -4    0.89    1.47
   0  23   4    1.80    1.15
   0  23  -4    0.54    0.96
  -1 -23  -4   -1.01    0.76
  -1 -23  -4   -1.01    0.67
  -1 -23  -4   -0.50    1.16
   1 -23   4   -0.41    0.90
  -1  23  -4    0.86    0.94
   1  23   4   -0.31    0.36
   1  23   4   -1.67    0.78
   1  23   4    0.25    0.50
  -1  23  -4    0.24    1.30
  -2 -23  -4    3.79    1.38
  -2 -23  -4   -1.36    1.17
  -2 -23  -4    1.78    1.25
   2 -23   4    1.31    1.11
  -2  23  -4    1.95    1.17
  -2  23  -4   -0.24    1.41
  -3 -23  -4   -0.21    0.97
  -3 -23  -4    2.66    1.31
   3 -23   4    3.80    1.34
  -3 -23  -4    1.76    1.48
  -3  23  -4    0.15    1.30
  -4 -23  -4   14.04    2.89
   4 -23   4   11.86    2.53
  -4 -23  -4    5.51    2.68
  -4 -23  -4   12.14    2.84
  -4  23  -4   11.87    3.20
  -5 -23  -4    8.85    2.04
   5 -23   4    8.03    2.38
  -5 -23  -4    8.15    2.33
  -5  23  -4    8.42    3.08
  -6 -23  -4   30.08    4.56
   6 -23   4   32.41    4.92
  -6  23  -4   35.52    5.61
   6 -24  -4   16.79    3.74
  -6 -24   4   18.58    3.93
  -6  24   4   15.10    3.81
  -6  24   4   10.60    3.15
  -5 -24   4    0.34    1.42
   5 -24  -4    3.12    1.58
  -5  24   4   -0.98    1.26
  -4 -24   4    8.59    2.66
  -4  24   4    5.91    2.48
   4  24  -4   10.36    1.82
  -3 -24   4    0.23    1.40
   3 -24  -4    1.55    1.45
  -3  24   4    3.17    1.67
   3  24  -4    2.24    1.25
  -2 -24   4    7.14    2.43
   2 -24  -4    7.85    2.31
   2 -24  -4   11.03    2.06
  -2  24   4    2.68    1.63
   2  24  -4   12.66    2.98
   2  24  -4    8.77    2.01
   1 -24  -4    2.73    1.42
   1 -24  -4    3.31    1.62
  -1 -24   4    4.20    2.02
   1  24  -4    4.38    1.42
   1  24  -4    4.05    1.93
  -1  24   4    5.28    2.00
   0 -24  -4   32.96    3.60
   0 -24   4   32.91    4.05
   0 -24  -4   40.64    4.16
   0  24   4   39.32    4.02
   0  24  -4   35.81    3.44
   0  24  -4   26.53    4.48
  -1 -24  -4    4.58    1.97
   1 -24   4    5.80    2.32
  -1 -24  -4    0.40    1.34
  -1  24  -4    5.46    2.25
   1  24   4    3.82    0.83
   1  24   4    7.49    2.11
  -1  24  -4    5.06    1.59
   1  24   4    4.53    0.99
  -2 -24  -4   18.48    5.07
  -2 -24  -4   10.45    2.49
   2 -24   4   16.21    3.25
  -2  24  -4   19.95    3.99
  -2  24  -4   16.57    2.97
  -3 -24  -4    1.57    1.12
  -3 -24  -4   -2.35    1.09
   3 -24   4   -1.20    1.03
  -3  24  -4   -0.06    1.45
  -4 -24  -4   17.14    2.94
  -4 -24  -4   19.00    3.65
   4 -24   4   21.71    3.82
  -4  24  -4   20.96    4.18
  -5 -24  -4    3.97    1.64
   5 -24   4   10.53    2.66
  -5  24  -4    4.06    2.34
   6 -24   4    2.99    1.90
  -6 -24  -4    2.61    1.29
  -6  24  -4    0.14    1.29
  -5 -25   4    7.66    2.58
   5 -25  -4    8.36    2.59
  -5  25   4    4.59    2.30
   4 -25  -4   11.40    2.86
  -4 -25   4   12.48    3.19
  -4  25   4    8.63    2.79
   4  25  -4    8.60    1.76
   3 -25  -4    0.15    0.94
   3 -25  -4    1.50    1.43
  -3 -25   4    0.11    1.35
   3  25  -4    1.78    1.22
  -3  25   4    1.39    1.54
   2 -25  -4    2.10    1.25
   2  25  -4    3.15    1.12
  -2  25   4    2.07    1.63
  -1 -25   4   -1.69    1.24
   1 -25  -4   -1.51    0.96
   1 -25  -4    0.68    1.42
  -1  25   4    0.39    1.20
   1  25  -4    1.70    1.19
   1  25  -4    0.76    1.72
   0 -25  -4   27.34    3.38
   0 -25   4   29.01    4.52
   0  25   4   29.78    3.55
   0  25  -4   36.74    3.48
   0  25  -4   30.75    4.91
  -1 -25  -4    4.11    1.73
  -1 -25  -4    0.89    1.64
   1 -25   4    3.80    1.83
   1  25   4    4.37    1.39
   1  25   4    4.27    0.90
  -1  25  -4    2.94    1.49
   1  25   4    2.97    0.76
   2 -25   4   21.73    3.78
  -2 -25  -4   17.12    3.38
  -2 -25  -4    8.49    2.78
  -2  25  -4   12.81    3.34
  -2  25  -4   13.85    2.92
  -3 -25  -4    1.97    1.37
   3 -25   4    1.25    1.17
  -3  25  -4    0.65    1.62
  -4 -25  -4   14.94    3.16
   4 -25   4   15.99    3.49
  -4  25  -4   10.46    3.20
  -5 -25  -4   -0.29    1.23
   5 -25   4    1.73    1.60
  -5  25  -4   -1.80    1.38
   5 -26  -4    5.29    2.23
  -5 -26   4    0.22    1.42
  -5  26   4    0.92    2.14
  -4 -26   4   13.61    3.48
   4 -26  -4   22.32    4.30
   4  26  -4   21.40    2.07
  -4  26   4   17.41    3.72
   3 -26  -4    4.63    2.04
  -3 -26   4    3.36    2.09
   3  26  -4    3.84    1.32
  -3  26   4    1.24    1.64
   2 -26  -4   11.52    2.97
  -2 -26   4    8.90    2.68
  -2  26   4    9.05    2.79
   2  26  -4   14.06    2.46
   1 -26  -4    0.82    0.96
  -1  26   4   -0.57    1.08
   1  26  -4    1.72    0.96
   1  26  -4    0.14    1.00
   0 -26  -4    6.74    2.11
   0 -26  -4    2.81    2.11
   0 -26   4    4.12    1.84
   0  26  -4    0.69    1.58
   0  26  -4    4.45    1.61
   0  26   4    3.13    1.53
   1 -26   4    6.46    2.30
  -1 -26  -4    5.34    2.00
  -1  26  -4    4.28    1.49
   1  26   4    4.70    0.99
  -1  26  -4    3.50    1.97
   1  26   4    3.22    0.85
  -2 -26  -4    5.81    2.23
   2 -26   4    6.62    2.33
  -2  26  -4    2.98    2.01
  -2  26  -4    7.60    2.11
  -3 -26  -4    3.23    1.61
   3 -26   4    3.29    1.46
  -3  26  -4   -0.15    1.79
   4 -26   4    8.07    2.78
  -4 -26  -4    9.74    2.82
  -4  26  -4   10.86    3.19
   5 -26   4   -0.39    1.77
  -5 -26  -4    5.04    2.05
  -5  26  -4    3.29    2.44
  -5 -27   4   -3.88    1.45
   5 -27  -4   -0.50    1.70
  -5  27   4   -2.51    1.63
   4 -27  -4    8.06    2.61
  -4 -27   4    7.39    2.38
  -4  27   4    2.18    2.00
   4  27  -4    8.25    1.72
   3 -27  -4   -0.73    1.31
  -3 -27   4    0.97    1.43
  -3  27   4   -1.06    1.39
   3  27  -4    1.89    1.06
  -2 -27   4    8.02    2.72
   2 -27  -4    8.20    2.67
   2  27  -4   10.13    2.07
  -2  27   4    6.44    2.44
   1 -27  -4    6.76    2.21
  -1 -27   4    4.28    2.23
  -1  27   4    2.90    1.64
   1  27  -4    7.77    2.60
   1  27  -4    5.23    1.56
   0 -27  -4    2.07    1.31
   0 -27   4    1.66    2.17
   0  27  -4    1.26    1.71
   0  27   4    2.03    1.06
   0  27  -4    2.89    1.41
   0  27   4   -0.29    1.10
  -1 -27  -4    3.13    1.77
   1 -27   4    1.93    1.57
  -1  27  -4    3.23    2.11
   1  27   4    1.31    0.72
   1  27   4    2.23    0.63
  -2 -27  -4    6.87    2.37
   2 -27   4    6.43    2.01
  -2  27  -4    6.30    2.41
  -2  27  -4    7.89    2.37
   3 -27   4   10.35    2.91
  -3 -27  -4    8.87    2.44
  -3  27  -4    6.80    2.45
  -3  27  -4    8.83    2.97
   4 -27   4   -1.67    1.07
  -4 -27  -4    3.17    1.42
  -4  27  -4   -0.52    1.71
   4 -28  -4   17.69    3.98
  -4 -28   4   33.79    5.60
   4  28  -4   21.54    2.50
  -4  28   4   23.30    4.01
   3 -28  -4   -0.48    1.37
  -3 -28   4   -2.22    0.93
   3  28  -4    0.69    0.96
  -2 -28   4   -0.94    1.12
   2 -28  -4    4.51    2.03
   2  28  -4   -0.04    1.34
  -2  28   4    2.42    1.79
   1 -28  -4    2.25    1.47
  -1 -28   4    0.93    1.48
   1  28  -4    1.10    1.28
  -1  28   4    1.50    1.44
   1  28  -4   -1.48    1.03
   0 -28  -4    2.03    1.76
   0 -28   4   -0.97    1.29
   0  28  -4    2.29    1.17
   0  28  -4    0.79    1.15
   0  28   4    0.33    0.93
   0  28   4    0.13    0.87
   0  28   4   -1.63    1.16
  -1 -28  -4    5.38    2.19
   1 -28   4    0.79    1.61
  -1  28  -4    6.06    2.54
  -1  28  -4    1.52    1.43
   1  28   4    4.95    1.01
   1  28   4    2.43    0.86
   2 -28   4    3.96    2.38
  -2 -28  -4   -0.30    1.11
  -2  28  -4    1.46    2.09
  -2  28  -4    0.01    1.50
  -3 -28  -4    6.96    2.43
   3 -28   4    6.85    3.88
  -3  28  -4    8.79    2.51
  -3  28  -4    7.95    3.05
   4 -28   4    4.13    3.87
  -4 -28  -4    4.80    1.95
  -4  28  -4   -2.05    2.22
   3 -29  -4    1.96    2.19
  -3 -29   4    0.88    2.03
   3  29  -4    0.71    1.38
  -3  29   4   -2.33    1.59
  -2 -29   4    1.11    2.11
   2 -29  -4    2.24    1.86
  -2  29   4    7.50    2.58
   2  29  -4    6.28    1.78
  -1 -29   4   -1.97    1.09
   1 -29  -4    0.97    1.52
   1  29  -4    1.95    1.58
   1  29  -4   -1.46    0.98
   0 -29   4   14.22    3.90
   0 -29  -4   14.96    3.67
   0  29   4   10.61    1.90
   0  29  -4   14.46    2.82
   0  29  -4   10.76    3.13
   0  29   4   13.21    2.84
   0  29   4   12.22    2.20
  -1 -29  -4    4.21    1.81
   1 -29   4   -0.27    1.59
  -1  29  -4    3.89    1.63
  -1  29  -4    2.73    2.28
   1  29   4    2.52    0.89
  -2 -29  -4   17.06    3.79
   2 -29   4   11.83    3.11
  -2  29  -4   12.39    3.61
  -2  29  -4   11.16    2.74
  -3 -29  -4   -0.08    1.06
   3 -29   4   -4.00    1.39
  -2 -30   4    6.82    2.48
   2 -30  -4   10.92    3.27
   2  30  -4    7.62    2.01
  -2  30   4   10.39    3.03
   1 -30  -4   18.62    3.86
  -1 -30   4   12.85    3.60
   1  30  -4   13.09    2.81
  -1  30   4    8.44    2.72
   1  30  -4   12.28    3.41
   0 -30  -4   21.53    4.10
   0 -30   4   20.30    4.29
   0  30   4   13.52    2.18
   0  30   4   21.34    3.80
   0  30  -4   20.38    4.20
   0  30   4   18.59    2.54
   0  30  -4   19.88    3.20
   1 -30   4    3.37    1.88
  -1 -30  -4    2.28    1.76
  -1  30  -4   -2.65    2.10
   1  30   4    3.64    1.00
  -1  30  -4   -1.87    1.54
   2 -30   4    0.61    1.47
  -2 -30  -4   -0.56    1.09
  -2  30  -4    3.54    2.21
  -2  30  -4    1.84    1.55
  -1 -31   4    0.69    1.80
   1 -31  -4   -2.68    1.33
   1  31  -4   -0.37    1.71
  -1  31   4    2.97    1.83
  -1  31   4    0.73    1.88
   1  31  -4    1.13    1.57
   0 -31  -4    4.86    2.21
   0 -31   4    1.45    1.90
   0  31   4   -0.10    1.61
   0  31  -4    2.08    1.77
   0  31   4    0.18    1.05
   0  31   4    2.35    1.31
   0  31  -4    1.99    1.72
   1 -31   4    2.67    1.66
  -1 -31  -4   -2.35    1.48
  -1  31  -4    1.69    2.07
   1  31   4   -1.18    0.61
   1  31   4    1.81    0.94
  -1  31  -4   -0.09    1.52
  -9   0   5   11.90    2.97
  -8   0   5   -0.20    0.89
  -7   0   5   13.12    2.60
  -7   0   5   17.08    3.49
   6   0  -5    1.35    1.67
  -6   0   5    0.86    1.03
  -6   0   5   -0.11    0.77
  -5   0   5   17.61    2.94
   5   0  -5   16.57    2.80
  -5   0   5   22.22    2.48
  -4   0   5   -0.57    0.46
  -4   0   5   -0.13    0.47
   3   0  -5  318.52    9.17
  -3   0   5  300.41    9.39
  -3   0   5  317.72    9.09
   3   0  -5  312.60    9.44
  -2   0   5   -0.26    0.38
   2   0  -5    0.12    0.39
  -2   0   5    0.05    0.31
   2   0  -5   -0.22    0.41
   1   0  -5    6.15    1.21
   1   0  -5    3.56    0.96
  -1   0   5    4.93    1.04
  -1   0   5    4.10    0.92
  -1   0   5    4.58    0.76
   0   0  -5   -0.18    0.31
   0   0   5    0.56    0.43
   0   0  -5   -0.17    0.20
   0   0  -5    0.10    0.27
   0   0   5    0.35    0.26
   0   0   5    0.11    0.28
   1   0   5    0.29    0.25
  -1   0  -5    0.44    0.26
  -1   0  -5   -0.11    0.26
   1   0   5    0.09    0.26
  -1   0  -5    0.52    0.29
  -2   0  -5   -0.17    0.22
  -2   0  -5    0.07    0.10
  -2   0  -5   -0.36    0.15
  -3   0  -5    5.84    1.19
  -4   0  -5    0.58    0.62
  -4   0  -5    0.11    0.20
  -5   0  -5    2.49    1.12
  -5   0  -5    6.16    0.98
  -6   0  -5   -0.29    0.31
  -6   0  -5   -0.47    0.46
  -7   0  -5    2.85    1.06
  -7   0  -5    2.84    0.87
  -8   0  -5    0.08    1.16
  -8   0  -5   -0.02    0.58
  -9   0  -5    0.30    0.77
  -9  -1   5   25.49    4.32
  -9   1   5   21.55    4.06
  -8  -1   5    0.50    1.31
  -8   1   5    1.36    1.15
  -7  -1   5    4.26    1.82
  -7   1   5    4.15    1.83
  -7   1   5    1.33    1.50
  -6  -1   5   24.36    2.84
   6  -1  -5   26.55    5.25
  -6  -1   5   23.90    3.61
  -6   1   5   27.97    3.28
  -6   1   5   28.92    3.09
  -5  -1   5   31.88    3.09
  -5  -1   5   37.55    3.51
   5  -1  -5   28.36    3.05
   5   1  -5   29.13    3.02
  -5   1   5   28.07    3.08
  -5   1   5   29.63    2.92
  -4  -1   5   11.03    1.95
   4  -1  -5    5.37    1.56
  -4  -1   5    7.51    1.83
  -4   1   5    5.89    1.48
   4   1  -5    4.95    1.80
  -4   1   5    7.23    1.69
  -3  -1   5   26.67    2.33
  -3  -1   5   27.02    2.51
   3  -1  -5   28.10    2.54
  -3   1   5   25.17    2.41
  -3   1   5   26.65    2.37
   3   1  -5   32.08    2.70
  -2  -1   5    2.57    0.90
   2  -1  -5    1.65    0.88
   2  -1  -5    2.37    0.85
  -2  -1   5    1.22    0.61
   2   1  -5    1.50    0.72
  -2   1   5    1.70    0.65
  -2   1   5    1.29    0.60
   2   1  -5    1.65    0.67
  -1  -1   5   24.81    1.93
  -1  -1   5   26.55    1.68
   1  -1  -5   27.06    2.00
  -1  -1   5   27.42    1.98
  -1   1   5   26.14    1.96
   1   1  -5   25.86    1.95
   1   1  -5   35.60    2.63
  -1   1   5   25.90    1.93
   0  -1  -5   77.55    2.09
   0  -1  -5   76.29    3.13
   0  -1   5   78.18    3.02
   0  -1   5   78.20    3.22
   0  -1   5   78.52    2.59
   0  -1  -5   77.15    3.01
   0   1  -5   79.41    3.29
   0   1   5   81.41    3.18
   0   1  -5   80.42    3.06
   0   1  -5   82.57    2.73
  -1  -1  -5   46.87    1.77
  -1  -1  -5   46.15    1.78
   1  -1   5   39.84    2.24
   1  -1   5   45.36    2.03
  -1  -1  -5   45.26    2.27
   1   1   5   45.34    2.22
  -1   1  -5   47.49    1.87
  -1   1  -5   46.16    2.44
  -1   1  -5   44.89    2.03
  -2  -1  -5   54.16    2.58
  -2  -1  -5   59.55    2.68
  -2  -1  -5   53.76    1.22
  -2   1  -5   54.86    1.63
  -2   1  -5   53.92    2.68
  -2   1  -5   53.96    2.76
  -3   1  -5   29.85    2.32
  -4  -1  -5   61.50    2.01
  -4   1  -5   62.25    2.23
  -4   1  -5   69.04    4.94
  -5  -1  -5    0.16    0.30
  -5   1  -5    0.16    0.33
  -5   1  -5   -0.48    0.62
   6  -1   5   16.97    0.88
   6  -1   5   18.64    0.92
  -6  -1  -5   16.68    1.50
  -6   1  -5   14.90    2.75
  -6   1  -5   18.14    1.62
   7  -1   5    0.43    0.30
  -7  -1  -5    2.12    0.69
   7  -1   5    1.06    0.34
  -7  -1  -5    0.99    0.85
  -7   1  -5    1.29    0.96
  -7   1  -5    1.48    0.62
  -8  -1  -5    6.16    1.40
  -8  -1  -5    8.78    2.25
  -8   1  -5    5.37    1.25
  -9  -1  -5   -0.45    0.70
  -9   1  -5    0.41    0.84
  -9  -2   5    1.00    1.39
  -9   2   5   -1.63    1.34
  -8  -2   5    3.69    1.62
  -8   2   5    3.93    1.46
  -7  -2   5   10.29    2.49
  -7  -2   5    8.88    2.00
  -7   2   5    9.40    2.42
  -6  -2   5   11.68    2.60
  -6   2   5    9.15    2.23
  -6   2   5   12.64    2.51
  -5  -2   5   71.65    4.49
  -5  -2   5   76.03    5.04
   5  -2  -5   75.22    4.96
   5   2  -5   78.41    4.96
  -5   2   5   75.18    5.01
  -5   2   5   69.23    4.51
   4  -2  -5   13.12    2.96
  -4  -2   5   11.79    2.28
  -4  -2   5   13.15    2.09
  -4   2   5    9.50    1.98
  -4   2   5   13.89    2.22
  -3  -2   5   65.76    3.66
   3  -2  -5   62.15    3.82
  -3  -2   5   55.30    3.65
   3   2  -5   55.07    3.40
   3   2  -5   53.92    3.52
  -3   2   5   58.44    3.72
  -3   2   5   48.54    3.20
  -2  -2   5   -0.08    0.36
   2  -2  -5   -0.25    0.24
   2  -2  -5    0.77    0.63
  -2  -2   5   -0.11    0.28
   2   2  -5   -0.25    0.34
  -2   2   5   -0.25    0.28
   2   2  -5    0.87    0.59
  -2   2   5   -0.57    0.27
  -1  -2   5   25.47    1.95
   1  -2  -5   21.93    1.82
   1  -2  -5   21.38    1.74
  -1  -2   5   23.59    1.70
  -1  -2   5   22.46    1.82
   1   2  -5   23.31    1.85
  -1   2   5   21.52    1.78
   1   2  -5   22.18    1.81
   0  -2  -5   54.86    2.57
   0  -2   5   56.91    2.57
   0  -2   5   54.45    2.31
   0  -2  -5   52.02    2.43
   0  -2   5   55.46    2.71
   0   2  -5   54.81    2.39
   0   2   5   52.55    2.36
   0   2  -5   55.17    2.75
   0   2  -5   54.28    2.51
   0   2   5   54.08    2.52
  -1  -2  -5  139.78    4.20
  -1  -2  -5  138.48    3.32
  -1  -2  -5  132.21    3.50
   1  -2   5  139.26    4.10
   1   2   5  133.86    4.03
  -1   2  -5  130.28    3.67
  -1   2  -5  129.37    4.47
  -1   2  -5  138.41    4.13
   2  -2   5    8.21    0.73
  -2  -2  -5    7.48    0.44
   2  -2   5    7.26    0.52
  -2  -2  -5    8.01    0.94
   2  -2   5    7.82    1.26
  -2   2  -5    8.35    1.29
  -2   2  -5    7.60    0.66
  -3   2  -5   53.29    3.19
   4  -2   5   11.52    0.61
  -4  -2  -5   10.95    0.82
   4  -2   5   11.53    0.59
  -4   2  -5   11.37    2.04
  -4   2  -5   10.90    0.97
   5  -2   5   78.05    2.17
  -5  -2  -5   76.42    2.84
   5  -2   5   74.83    2.23
  -5   2  -5   77.78    4.93
  -5   2  -5   74.89    3.05
   6  -2   5   18.89    1.14
   6  -2   5   17.43    1.13
  -6  -2  -5   17.78    1.56
  -6   2  -5   26.54    3.11
  -6   2  -5   18.62    1.69
  -7  -2  -5   11.14    1.66
   7  -2   5    8.75    0.88
  -7   2  -5    9.82    2.41
  -7   2  -5    9.50    1.58
   8  -2   5    2.66    0.47
  -8  -2  -5    0.80    0.68
   8  -2   5    2.22    0.48
  -8  -2  -5    1.83    1.08
  -8   2  -5    1.31    2.22
  -8   2  -5    0.82    0.74
  -9  -2  -5   -1.33    0.61
  -9   2  -5    0.31    0.79
  -9  -3   5    3.18    1.76
  -9   3   5   -0.09    1.30
  -8  -3   5    1.88    1.46
  -8   3   5    2.58    1.34
  -7  -3   5   26.96    3.66
  -7  -3   5   17.94    3.51
  -7   3   5   19.19    3.50
  -6  -3   5   25.18    4.76
  -6  -3   5   17.79    3.23
  -6   3   5   19.70    3.32
  -6   3   5   19.03    3.02
  -5  -3   5   50.58    3.74
  -5  -3   5   56.27    4.34
   5  -3  -5   55.57    4.23
  -5   3   5   54.55    4.02
  -5   3   5   56.91    4.31
   5   3  -5   57.80    4.21
  -4  -3   5    0.21    0.47
  -4  -3   5    0.19    0.57
   4  -3  -5   -0.55    1.27
   4   3  -5    1.16    0.85
  -4   3   5   -0.33    0.53
  -4   3   5   -0.69    0.47
   3  -3  -5   39.21    3.08
  -3  -3   5   43.21    2.94
  -3  -3   5   36.82    2.98
  -3   3   5   36.66    2.96
  -3   3   5   41.58    2.98
   3   3  -5   38.43    2.97
   3   3  -5   40.01    2.85
  -2  -3   5   12.74    1.48
   2  -3  -5   13.36    1.53
  -2  -3   5   12.39    1.92
   2  -3  -5   12.82    1.88
  -2   3   5   12.72    1.90
  -2   3   5   11.16    1.68
   2   3  -5   10.24    1.58
   2   3  -5   13.57    2.02
   1  -3  -5   68.59    3.20
  -1  -3   5   66.82    3.32
   1  -3  -5   70.19    3.34
  -1  -3   5   68.43    3.23
  -1  -3   5   73.49    3.20
  -1   3   5   70.75    3.29
   1   3  -5   77.52    3.50
  -1   3   5   70.08    3.22
   0  -3   5  308.75    7.24
   0  -3   5  302.10    7.45
   0  -3  -5  300.79    7.32
   0  -3   5  319.03    7.85
   0  -3  -5  303.40    7.36
   0   3   5  310.23    7.19
   0   3  -5  325.96    7.51
   0   3   5  319.18    7.43
   0   3  -5  313.25    7.51
   1  -3   5   49.03    2.14
   1  -3   5   47.48    2.36
  -1  -3  -5   50.21    1.70
  -1  -3  -5   50.74    2.28
  -1  -3  -5   49.06    1.97
  -1   3  -5   51.00    2.19
   1   3   5   51.20    2.23
  -1   3  -5   48.85    2.45
   2  -3   5    1.99    0.68
  -2  -3  -5    1.54    0.31
   2  -3   5    1.91    0.41
  -2  -3  -5    1.72    0.49
  -2   3  -5    1.70    0.42
  -2   3  -5    2.39    0.72
   3  -3   5   42.99    1.62
  -3  -3  -5   42.31    1.32
  -3   3  -5   42.87    2.92
   4  -3   5    3.21    0.53
   4  -3   5    3.45    0.62
  -4  -3  -5    3.04    0.55
  -4   3  -5    3.10    0.68
  -4   3  -5    2.91    1.08
   5  -3   5   35.52    1.73
   5  -3   5   32.43    1.54
  -5  -3  -5   35.24    1.91
  -5   3  -5   34.98    2.59
  -5   3  -5   33.84    3.28
   6  -3   5   61.78    2.54
  -6  -3  -5   61.29    2.95
   6  -3   5   64.78    2.41
  -6   3  -5   64.89    3.26
  -6   3  -5   71.30    5.16
  -7  -3  -5   37.95    2.51
   7  -3   5   34.66    1.91
   7  -3   5   36.24    1.87
  -7   3  -5   37.60    2.69
  -7   3  -5   40.28    4.25
   8  -3   5    0.50    0.47
   8  -3   5   -0.19    0.42
  -8  -3  -5   -0.27    0.61
  -8   3  -5   -0.23    0.58
  -8   3  -5   -1.58    0.84
  -9  -3  -5   17.40    2.05
  -9  -3  -5    8.95    3.10
  -9   3  -5   13.76    2.28
  -9  -4   5    0.59    1.41
  -9   4   5    1.46    1.40
  -9   4   5    4.25    2.09
  -8  -4   5   10.52    2.88
  -8   4   5   10.13    2.69
  -7  -4   5    0.64    1.13
  -7  -4   5    1.63    1.24
  -7   4   5   -1.45    1.19
  -7   4   5    2.39    1.40
  -6  -4   5    3.66    1.42
  -6  -4   5    3.75    1.60
  -6   4   5    5.65    1.31
  -6   4   5    5.07    1.76
   5  -4  -5   25.25    2.84
  -5  -4   5   28.34    2.75
  -5  -4   5   23.13    2.90
  -5   4   5   24.97    2.90
  -5   4   5   21.54    2.57
   5   4  -5   26.34    2.84
   4  -4  -5   29.67    2.96
  -4  -4   5   27.71    2.56
  -4  -4   5   32.04    3.06
  -4   4   5   33.76    3.09
  -4   4   5   36.65    3.12
   4   4  -5   35.21    3.07
   4   4  -5   42.32    3.31
  -3  -4   5    1.97    0.86
   3  -4  -5    0.03    0.53
  -3  -4   5    2.45    0.97
   3   4  -5    1.82    0.74
   3   4  -5    0.88    0.60
  -3   4   5    1.55    0.75
  -3   4   5    1.95    0.82
   2  -4  -5    5.15    1.25
  -2  -4   5    4.91    1.12
  -2  -4   5    5.57    1.40
  -2  -4   5    7.89    1.40
  -2   4   5    5.57    1.27
   2   4  -5    6.96    1.34
   2   4  -5    4.54    1.05
  -2   4   5    4.82    1.17
   1  -4  -5   39.68    2.53
  -1  -4   5   39.23    2.53
  -1  -4   5   41.29    2.48
   1  -4  -5   35.67    2.28
  -1  -4   5   41.73    2.51
   1   4  -5   44.34    2.65
   1   4  -5   37.53    2.45
  -1   4   5   40.00    1.63
   1   4  -5   40.81    2.47
  -1   4   5   41.96    2.44
  -1   4   5   40.22    2.46
   0  -4   5   37.64    2.20
   0  -4   5   35.42    2.18
   0  -4  -5   39.01    2.11
   0  -4  -5   39.62    2.19
   0  -4   5   39.30    2.34
   0   4  -5   38.85    2.20
   0   4  -5   40.21    2.45
   0   4   5   37.98    2.06
   0   4   5   38.79    2.07
  -1  -4  -5   49.14    2.09
   1  -4   5   51.60    2.34
  -1  -4  -5   53.20    2.27
   1  -4   5   55.87    2.69
   1   4   5   52.81    2.22
  -1   4  -5   49.56    2.30
  -1   4  -5   52.91    2.70
  -1   4  -5   52.51    2.83
  -2  -4  -5    0.49    0.33
  -2  -4  -5    0.49    0.23
   2  -4   5   -0.07    0.36
   2  -4   5    0.67    0.30
  -2   4  -5    0.64    0.54
  -2   4  -5    0.56    0.34
  -3  -4  -5   27.05    1.21
   3  -4   5   26.53    1.46
  -3  -4  -5   27.61    1.73
  -3   4  -5   28.28    2.40
   4  -4   5    0.92    0.40
   4  -4   5    0.74    0.37
  -4  -4  -5    0.45    0.33
  -4   4  -5    0.45    0.45
  -4   4  -5    1.98    0.96
   5  -4   5    0.17    0.35
  -5  -4  -5   -0.50    0.27
  -5   4  -5    0.14    0.74
  -6  -4  -5    0.96    0.59
   6  -4   5    0.40    0.50
   6  -4   5    1.07    0.49
  -6   4  -5    0.57    0.96
  -6   4  -5    1.78    0.76
  -7  -4  -5    0.35    0.44
   7  -4   5    0.92    0.55
   7  -4   5    0.47    0.58
  -7   4  -5   -0.22    0.61
  -7   4  -5    1.02    1.08
  -8  -4  -5    6.06    1.36
   8  -4   5    6.37    0.98
   8  -4   5    7.07    1.11
  -8   4  -5    6.78    2.06
  -8   4  -5    5.69    1.48
   9  -4   5   13.57    1.16
  -9  -4  -5   14.56    1.83
  -9   4  -5   15.28    2.43
  -9  -5   5    2.75    1.55
  -9   5   5    1.13    1.70
  -9   5   5    3.60    1.93
  -8  -5   5   35.70    4.33
  -8   5   5   39.02    4.55
  -7  -5   5    8.90    2.10
  -7  -5   5    8.59    2.50
  -7   5   5    9.79    2.44
  -7   5   5    6.44    2.58
  -6  -5   5   62.84    4.46
  -6  -5   5   68.47    5.27
  -6   5   5   64.79    5.01
  -6   5   5   62.36    4.81
  -5  -5   5   35.89    3.49
  -5  -5   5   28.54    2.81
   5  -5  -5   30.88    3.13
   5   5  -5   26.98    2.96
  -5   5   5   34.55    3.43
  -5   5   5   25.56    2.88
  -4  -5   5    2.08    1.05
  -4  -5   5    3.06    1.08
   4  -5  -5    2.65    1.21
   4   5  -5    3.71    1.49
  -4   5   5    2.16    0.94
  -4   5   5    1.84    1.04
   4   5  -5    2.90    1.17
  -3  -5   5   15.16    2.38
   3  -5  -5   15.86    2.42
  -3  -5   5   15.51    1.75
   3   5  -5   15.09    1.78
  -3   5   5   17.92    2.63
  -3   5   5   14.06    2.21
   3   5  -5   18.08    2.59
  -2  -5   5   32.67    2.54
  -2  -5   5   26.53    2.37
  -2  -5   5   31.02    2.33
   2  -5  -5   33.30    2.58
   2   5  -5   29.88    2.41
   2   5  -5   28.52    2.25
  -2   5   5   29.56    2.42
  -2   5   5   28.76    2.31
  -1  -5   5   10.39    1.61
  -1  -5   5    9.37    1.63
  -1  -5   5    9.69    1.45
   1  -5  -5   10.22    1.59
   1  -5  -5    9.07    1.36
  -1   5   5   11.84    1.35
  -1   5   5    8.89    0.78
   1   5  -5    9.26    1.46
   1   5  -5   11.93    1.78
   1   5  -5   10.72    1.52
  -1   5   5    9.43    1.44
   0  -5   5  303.67    7.82
   0  -5  -5  298.80    7.44
   0  -5   5  294.18    7.65
   0  -5  -5  286.76    7.04
   0  -5   5  295.75    7.60
   0   5  -5  292.74    7.76
   0   5  -5  294.61    7.55
   0   5   5  275.72    7.04
   0   5  -5  303.75    8.02
   0   5   5  295.42    7.05
   1  -5   5   28.92    1.85
   1  -5   5   31.34    2.11
  -1  -5  -5   26.82    1.61
  -1  -5  -5   29.09    1.62
   1   5   5   31.16    1.62
   1   5   5   30.68    1.61
  -1   5  -5   28.30    1.79
  -1   5  -5   31.26    2.20
  -2  -5  -5   41.21    1.73
   2  -5   5   41.17    1.99
  -2  -5  -5   40.51    1.86
  -2  -5  -5   39.80    1.66
   2  -5   5   42.28    2.07
   2  -5   5   40.71    2.64
  -2   5  -5   37.27    2.35
  -2   5  -5   40.04    2.64
  -3  -5  -5    1.57    0.55
  -3  -5  -5    2.24    0.50
   3  -5   5    2.61    0.61
  -3   5  -5    1.97    0.87
   4  -5   5    1.96    0.60
  -4  -5  -5    2.38    0.60
  -4   5  -5    2.50    0.76
  -4   5  -5    2.53    1.11
   5  -5   5    1.92    0.69
   5  -5   5    2.82    0.65
  -5  -5  -5    1.39    0.58
  -5   5  -5    2.73    0.76
  -5   5  -5    1.37    1.00
  -6  -5  -5   32.96    2.22
   6  -5   5   31.26    2.92
   6  -5   5   30.74    2.15
  -6   5  -5   34.61    2.52
  -6   5  -5   31.99    3.56
   7  -5   5   41.00    2.29
   7  -5   5   41.31    2.49
  -7  -5  -5   40.67    2.75
  -7   5  -5   48.84    4.76
  -7   5  -5   44.59    3.10
   8  -5   5   20.57    1.60
  -8  -5  -5   15.40    2.26
  -8   5  -5   21.43    3.69
  -8   5  -5   16.51    2.07
   9  -5   5    5.29    0.91
  -9  -5  -5    4.18    1.05
  -9   5  -5    3.29    1.74
  -9  -6   5    0.80    1.68
  -9   6   5   -1.29    1.35
  -9   6   5   -1.12    1.06
  -8  -6   5   53.73    5.35
  -8   6   5   53.05    5.42
  -8   6   5   56.84    5.23
  -7  -6   5   -1.89    0.79
  -7  -6   5   -0.97    0.73
  -7   6   5    0.51    0.94
  -7   6   5    1.41    1.06
  -6  -6   5   45.74    3.79
  -6  -6   5   40.02    4.09
  -6   6   5   47.82    4.31
  -6   6   5   37.88    3.78
  -5  -6   5   33.22    3.01
   5  -6  -5   27.56    3.05
  -5  -6   5   36.06    3.55
  -5   6   5   28.40    3.11
  -5   6   5   34.75    3.44
   5   6  -5   33.62    3.29
  -4  -6   5    1.35    0.80
   4  -6  -5    0.43    0.70
  -4  -6   5    0.07    0.73
   4   6  -5   -0.20    0.93
  -4   6   5    2.50    1.09
  -4   6   5    0.35    0.65
   4   6  -5    0.05    0.58
  -3  -6   5    1.37    0.68
   3  -6  -5    1.42    0.89
  -3  -6   5    0.23    0.57
  -3  -6   5    0.56    0.79
  -3   6   5    1.65    0.66
   3   6  -5    1.57    0.82
   3   6  -5    1.51    0.74
  -3   6   5    1.46    0.63
  -3   6   5    0.84    0.64
  -2  -6   5   77.83    4.19
   2  -6  -5   80.79    4.23
  -2  -6   5   76.01    3.73
  -2  -6   5   76.53    4.03
   2   6  -5   75.17    3.96
  -2   6   5   77.38    4.01
   2   6  -5   72.67    3.73
  -2   6   5   79.00    3.91
  -2   6   5   77.61    3.23
   1  -6  -5   -0.42    0.29
  -1  -6   5    0.47    0.41
  -1  -6   5    0.06    0.36
  -1  -6   5   -0.58    0.35
  -1   6   5   -0.17    0.22
   1   6  -5    0.17    0.40
  -1   6   5    0.31    0.23
  -1   6   5   -0.11    0.33
   1   6  -5    0.04    0.41
   1   6  -5    0.18    0.52
   0  -6   5    0.14    0.47
   0  -6  -5    0.28    0.19
   0  -6  -5    0.33    0.38
   0  -6   5    0.52    0.39
   0  -6   5   -0.52    0.31
   0  -6  -5    0.40    0.41
   0   6  -5    0.62    0.62
   0   6  -5    0.21    0.37
   0   6  -5    0.59    0.52
   0   6   5    0.40    0.20
   0   6   5    0.58    0.42
   0   6   5    0.70    0.45
   1  -6   5    1.96    0.72
  -1  -6  -5    1.04    0.37
  -1  -6  -5    1.33    0.41
  -1  -6  -5    1.87    0.55
   1  -6   5    1.72    0.58
   1   6   5    1.08    0.42
   1   6   5    0.97    0.39
  -1   6  -5    1.91    0.76
  -1   6  -5    0.96    0.55
  -1   6  -5    0.98    0.45
  -2  -6  -5  212.80    5.19
   2  -6   5  221.10    5.79
   2  -6   5  224.14    5.90
  -2  -6  -5  221.72    5.33
  -2  -6  -5  219.06    5.07
   2  -6   5  215.42    6.97
  -2   6  -5  216.69    5.90
  -2   6  -5  218.44    7.00
  -3  -6  -5    1.28    0.42
   3  -6   5    0.78    0.44
   3  -6   5    0.33    0.38
  -3  -6  -5    1.24    0.42
   3  -6   5    1.45    0.48
  -3   6  -5    1.74    0.84
   4  -6   5   21.10    1.95
   4  -6   5   19.13    1.56
  -4  -6  -5   21.61    1.51
  -4   6  -5   23.02    2.57
  -5  -6  -5   37.52    3.48
   5  -6   5   37.43    2.35
  -5   6  -5   37.09    2.53
  -5   6  -5   40.34    3.70
  -6  -6  -5   11.42    1.40
   6  -6   5   11.13    1.39
  -6   6  -5   10.83    1.76
  -6   6  -5   12.29    2.68
   7  -6   5    7.57    1.35
  -7  -6  -5    5.03    1.22
  -7   6  -5    6.48    2.18
  -7   6  -5    5.48    1.41
   8  -6   5   23.75    1.79
  -8  -6  -5   18.73    2.10
  -8   6  -5   19.29    3.64
  -8   6  -5   17.54    2.56
  -9  -6  -5    1.78    0.89
   9  -6   5    3.20    0.96
  -9   6  -5    1.15    0.94
  -9  -7   5    2.72    1.84
  -9   7   5   -0.84    1.24
  -9   7   5    0.67    1.47
  -8  -7   5    3.52    1.64
  -8   7   5    2.77    1.67
  -8   7   5    1.77    1.31
  -7  -7   5    3.00    1.56
  -7  -7   5    2.57    1.37
  -7   7   5    0.43    1.11
  -7   7   5    7.71    1.74
  -7   7   5    2.72    1.75
  -6  -7   5   22.46    2.55
  -6  -7   5   22.66    3.80
  -6   7   5   22.78    3.66
  -6   7   5   23.84    3.53
  -6   7   5   16.76    3.00
  -5  -7   5    0.41    0.81
  -5  -7   5    1.76    0.87
   5  -7  -5   -0.82    0.84
  -5   7   5    0.02    0.53
   5   7  -5    0.07    0.57
  -5   7   5    0.40    0.87
  -4  -7   5   16.90    2.77
  -4  -7   5   15.61    2.32
   4  -7  -5   13.78    2.48
  -4   7   5   14.18    2.57
   4   7  -5   18.36    2.86
  -4   7   5   13.92    2.47
  -4   7   5   11.57    2.08
  -3  -7   5    7.17    1.70
   3  -7  -5    6.42    1.61
  -3  -7   5    8.66    1.78
  -3  -7   5    7.78    1.56
  -3   7   5    6.81    1.67
  -3   7   5    6.84    1.30
  -3   7   5    9.94    1.81
   3   7  -5    7.17    1.47
   3   7  -5    8.63    1.70
   2  -7  -5   -0.03    0.47
  -2  -7   5    0.09    0.41
  -2  -7   5   -0.51    0.33
  -2  -7   5    0.43    0.65
  -2   7   5    0.06    0.48
   2   7  -5    0.15    0.47
   2   7  -5    0.34    0.48
  -2   7   5   -0.35    0.21
  -2   7   5   -0.35    0.36
  -1  -7   5  120.36    4.96
  -1  -7   5  112.13    4.85
  -1  -7   5  116.09    4.52
   1  -7  -5  112.08    4.72
   1   7  -5  113.75    4.74
  -1   7   5  117.23    4.44
  -1   7   5  110.96    4.55
   1   7  -5  112.69    4.60
   1   7  -5  111.21    4.82
  -1   7   5  108.13    3.31
   0  -7   5   76.54    3.55
   0  -7   5   72.82    3.55
   0  -7  -5   72.90    3.36
   0  -7   5   72.75    3.61
   0  -7  -5   67.37    2.07
   0   7   5   70.92    2.20
   0   7  -5   67.12    3.34
   0   7   5   69.66    3.19
   0   7  -5   72.25    3.57
   0   7  -5   70.37    3.69
   0   7   5   72.33    2.96
  -1  -7  -5    0.28    0.28
   1  -7   5    0.38    0.41
  -1  -7  -5    0.43    0.34
  -1  -7  -5   -0.02    0.21
   1  -7   5    0.80    0.58
  -1   7  -5   -0.40    0.23
   1   7   5    0.28    0.29
  -1   7  -5    0.26    0.62
  -1   7  -5    0.44    0.43
  -2  -7  -5   73.00    2.34
  -2  -7  -5   74.76    2.85
   2  -7   5   74.63    3.23
  -2  -7  -5   77.86    2.94
   2  -7   5   76.76    3.98
   2  -7   5   76.75    3.23
  -2   7  -5   79.19    4.03
  -2   7  -5   74.34    3.26
  -3  -7  -5    0.54    0.35
  -3  -7  -5    0.97    0.38
   3  -7   5    0.21    0.33
   3  -7   5    0.21    0.44
   3  -7   5    0.42    0.42
  -3   7  -5    1.38    0.91
  -4  -7  -5   17.38    1.32
  -4  -7  -5   18.20    1.49
   4  -7   5   18.46    1.66
   4  -7   5   19.82    1.62
  -4   7  -5   15.58    2.46
   5  -7   5    9.02    1.72
   5  -7   5   10.87    1.24
  -5  -7  -5    9.63    1.43
  -5   7  -5    7.05    1.85
  -5   7  -5    9.42    1.66
   6  -7   5    0.21    0.64
  -6   7  -5    2.47    1.29
  -6   7  -5    2.00    0.91
  -7  -7  -5    7.86    1.54
  -7   7  -5    5.91    1.43
  -7   7  -5   10.36    2.68
  -8  -7  -5    1.59    1.01
   8  -7   5    1.17    0.89
  -8  -7  -5    0.38    0.72
  -8   7  -5   -0.37    0.64
  -8   7  -5    1.48    1.30
  -9  -7  -5    2.20    0.89
   9  -7   5    0.78    0.92
  -9   7  -5   -0.98    0.81
  -9  -8   5   21.20    4.19
  -9   8   5   11.37    3.43
  -9   8   5   19.84    3.93
  -8  -8   5   -1.99    0.73
  -8   8   5    1.29    1.26
  -8   8   5   -0.32    0.87
  -7  -8   5    1.45    1.33
  -7  -8   5    0.66    1.32
  -7   8   5   -0.52    0.76
  -7   8   5    1.05    0.84
  -6  -8   5   13.66    2.83
  -6   8   5   12.47    2.57
  -6   8   5   15.88    3.13
  -6   8   5   13.45    2.69
  -5  -8   5   39.04    3.81
   5  -8  -5   37.80    6.15
  -5  -8   5   41.71    3.33
   5   8  -5   31.41    3.31
  -5   8   5   44.72    3.75
  -5   8   5   41.09    3.80
   4  -8  -5   20.71    3.21
  -4  -8   5   16.08    2.32
  -4  -8   5   14.72    2.60
  -4  -8   5   19.97    3.04
  -4   8   5   16.33    2.09
  -4   8   5   23.47    2.64
   4   8  -5   17.96    2.65
   4   8  -5   13.18    3.39
  -4   8   5   12.80    2.31
  -3  -8   5   89.33    5.04
   3  -8  -5   92.34    5.07
  -3  -8   5   94.07    5.12
  -3  -8   5   90.32    4.35
  -3   8   5   85.41    4.81
   3   8  -5   83.15    4.25
   3   8  -5   86.02    4.71
  -3   8   5   95.45    4.35
  -3   8   5   93.26    4.76
   2  -8  -5    4.48    1.34
  -2  -8   5    4.45    1.21
  -2  -8   5    3.10    0.89
  -2  -8   5    4.38    1.29
  -2   8   5    4.38    0.91
  -2   8   5    5.04    1.22
  -2   8   5    5.92    1.30
   2   8  -5    3.74    1.14
   2   8  -5    3.14    0.96
  -1  -8   5   25.62    2.31
   1  -8  -5   27.58    2.33
  -1  -8   5   32.18    2.64
   1  -8  -5   28.20    1.68
  -1  -8   5   33.00    2.30
  -1   8   5   28.60    2.16
  -1   8   5   29.07    1.68
   1   8  -5   29.65    2.35
   1   8  -5   25.88    2.17
  -1   8   5   31.66    2.39
   0  -8   5    6.70    1.39
   0  -8   5    8.46    1.55
   0  -8  -5    7.17    1.30
   0  -8  -5    9.20    0.80
   0   8   5    7.31    1.24
   0   8  -5   11.27    1.69
   0   8  -5    8.14    1.54
   0   8   5    8.32    0.86
   0   8   5    8.31    1.20
   0   8  -5    8.66    1.44
   1  -8   5   41.92    2.83
  -1  -8  -5   43.67    2.45
   1  -8   5   47.55    2.78
  -1  -8  -5   40.69    1.82
  -1  -8  -5   45.56    2.10
   1   8   5   42.47    1.85
  -1   8  -5   46.10    2.72
  -1   8  -5   47.96    3.14
  -1   8  -5   47.59    3.01
   2  -8   5  106.08    4.17
  -2  -8  -5  109.16    3.79
   2  -8   5  113.81    5.02
   2  -8   5  108.95    4.17
  -2  -8  -5  107.74    2.80
  -2  -8  -5  110.68    4.08
  -2  -8  -5  115.29    3.97
  -2   8  -5  110.48    4.28
  -2   8  -5  113.50    5.10
  -3  -8  -5   50.38    2.47
  -3  -8  -5   43.38    1.63
   3  -8   5   45.89    3.40
   3  -8   5   47.16    2.61
   3  -8   5   43.37    2.56
  -3   8  -5   45.17    3.36
   4  -8   5    0.94    0.57
   4  -8   5    0.70    0.47
  -4  -8  -5    1.16    0.54
  -4  -8  -5    0.49    0.39
  -4   8  -5    1.50    1.00
   5  -8   5    3.54    0.93
  -5  -8  -5    5.51    1.12
   5  -8   5    2.68    0.86
  -5   8  -5    4.06    1.10
  -5   8  -5    3.69    1.43
   6  -8   5   28.88    2.41
   6  -8   5   29.73    2.24
  -6  -8  -5   26.49    2.25
  -6   8  -5   33.10    3.65
  -6   8  -5   26.95    2.53
  -7  -8  -5   23.06    2.28
  -7   8  -5   21.87    2.47
  -7   8  -5   14.40    3.05
  -8  -8  -5   20.81    2.36
  -8  -8  -5   18.52    2.23
   8  -8   5   33.10    3.14
  -8   8  -5   22.96    2.58
  -8   8  -5   23.66    4.03
  -9  -8  -5    1.12    0.97
   9  -8   5    2.47    0.97
  -9  -9   5   18.69    3.98
  -9   9   5   24.94    4.26
  -9   9   5   23.37    5.21
  -8  -9   5   16.76    3.49
  -8   9   5   16.02    3.13
  -8   9   5   14.36    3.13
  -7  -9   5   41.68    4.62
  -7   9   5   38.46    4.27
  -7   9   5   55.55    5.03
  -7   9   5   42.10    6.90
  -6  -9   5    8.31    2.24
  -6   9   5   13.68    2.58
  -6   9   5    6.84    1.96
  -5  -9   5   30.15    2.92
  -5  -9   5   23.17    3.53
  -5   9   5   26.94    3.05
  -5   9   5   28.76    3.08
  -5   9   5   25.15    3.04
   5   9  -5   24.50    3.47
  -4  -9   5  166.66    6.59
  -4  -9   5  164.99    7.69
  -4  -9   5  173.73    7.86
   4  -9  -5  167.37    7.61
   4   9  -5  167.25    7.29
  -4   9   5  155.41    7.02
  -4   9   5  165.74    6.79
   4   9  -5  172.52    7.95
  -4   9   5  184.11    7.77
  -3  -9   5   75.76    5.61
  -3  -9   5   70.45    4.58
  -3  -9   5   67.25    3.78
   3  -9  -5   75.87    4.66
  -3   9   5   75.93    3.95
  -3   9   5   77.80    4.45
  -3   9   5   70.46    4.36
   3   9  -5   74.33    3.98
  -2  -9   5    2.83    0.93
  -2  -9   5    2.83    1.07
   2  -9  -5    2.32    0.83
  -2  -9   5    3.37    1.24
   2   9  -5    2.46    0.87
  -2   9   5    2.37    0.97
  -2   9   5    3.93    0.95
  -2   9   5    1.94    0.78
   2   9  -5    2.84    1.04
  -1  -9   5  370.56    9.59
   1  -9  -5  377.76    8.46
  -1  -9   5  387.78   10.70
   1  -9  -5  376.80   10.30
  -1  -9   5  393.52   10.71
  -1   9   5  389.63    8.51
  -1   9   5  388.17    9.60
   1   9  -5  374.11   10.27
  -1   9   5  374.58   10.04
   1   9  -5  392.59   10.85
   1   9  -5  378.42    9.91
   0  -9  -5    4.09    1.10
   0  -9   5    4.52    1.18
   0  -9   5    4.10    1.22
   0  -9  -5    3.84    0.65
   0   9  -5    6.45    1.34
   0   9  -5    3.64    1.01
   0   9   5    4.03    0.77
   0   9  -5    4.63    1.31
   0   9   5    5.80    1.21
   0   9   5    3.81    0.84
  -1  -9  -5   37.08    2.38
   1  -9   5   43.47    2.76
  -1  -9  -5   42.37    2.16
   1  -9   5   47.28    3.09
  -1   9  -5   42.90    2.72
   1   9   5   40.78    1.80
  -1   9  -5   41.17    2.99
  -1   9  -5   40.30    2.84
   2  -9   5   17.28    1.98
   2  -9   5   14.70    1.56
  -2  -9  -5   13.00    1.46
  -2  -9  -5   12.60    1.33
  -2  -9  -5   13.41    1.33
   2  -9   5   12.26    1.44
  -2   9  -5   10.25    1.86
  -2   9  -5   11.65    1.43
   3  -9   5    6.01    1.18
   3  -9   5    7.43    2.67
  -3  -9  -5    6.46    0.44
  -3  -9  -5    5.54    1.02
   3  -9   5    4.09    1.02
  -3   9  -5    9.08    1.87
  -4  -9  -5   20.06    1.76
   4  -9   5   20.30    1.84
  -4  -9  -5   20.77    1.14
   4  -9   5   19.56    1.90
  -4   9  -5   20.89    2.62
  -5  -9  -5    1.57    0.51
  -5  -9  -5    2.70    0.85
   5  -9   5    0.04    0.63
   5  -9   5    1.83    0.72
  -5   9  -5    3.99    1.66
  -6  -9  -5   15.05    1.71
  -6  -9  -5   15.91    2.26
   6  -9   5   13.70    2.24
   6  -9   5   12.69    1.60
  -6   9  -5   15.10    3.02
  -6   9  -5   14.07    2.30
  -7  -9  -5   16.97    2.45
   7  -9   5   17.88    1.86
  -7  -9  -5   15.53    1.55
  -7   9  -5   15.11    2.46
  -7   9  -5   16.07    3.27
  -8  -9  -5    4.49    1.10
  -8  -9  -5    1.38    1.08
  -8   9  -5    2.20    1.11
  -8   9  -5    4.23    1.94
   9  -9   5    8.14    1.61
  -9   9  -5   10.71    2.27
  -9 -10   5    1.04    1.29
  -9  10   5    3.25    1.34
  -8 -10   5    1.94    1.53
  -8  10   5   -1.04    1.09
  -8  10   5    1.32    1.50
  -7 -10   5   30.94    4.80
  -7  10   5   21.94    3.71
  -7  10   5   27.15    4.24
  -6 -10   5    6.56    2.06
  -6  10   5    3.05    1.53
  -6  10   5    3.91    1.57
  -5 -10   5   92.20    6.05
  -5 -10   5   91.78    5.04
  -5 -10   5   84.22    5.81
  -5  10   5   90.50    5.42
  -5  10   5   77.82    5.34
  -5  10   5   73.78    5.04
   4 -10  -5   32.77    3.33
  -4 -10   5   36.20    2.96
  -4 -10   5   37.18    3.65
  -4 -10   5   38.04    3.61
  -4  10   5   32.03    3.08
  -4  10   5   29.19    3.11
   4  10  -5   29.16    2.81
   4  10  -5   33.08    3.13
  -4  10   5   41.03    3.32
   3 -10  -5   38.89    4.03
  -3 -10   5   43.87    2.97
  -3 -10   5   42.72    3.61
  -3 -10   5   40.98    3.52
  -3  10   5   36.68    3.20
  -3  10   5   39.33    2.84
   3  10  -5   40.02    2.90
   3  10  -5   37.84    3.19
  -3  10   5   39.37    3.76
   2 -10  -5   -0.26    0.56
  -2 -10   5   -0.51    0.72
  -2 -10   5    0.23    0.41
  -2 -10   5   -0.01    0.39
   2  10  -5    0.66    0.58
   2  10  -5   -0.19    0.33
  -2  10   5    0.76    0.63
  -2  10   5    1.06    0.61
  -2  10   5    1.16    0.66
  -1 -10   5   23.77    2.48
  -1 -10   5   24.20    2.08
  -1 -10   5   25.99    2.45
   1 -10  -5   24.85    2.34
   1 -10  -5   25.68    1.78
  -1  10   5   24.08    2.00
   1  10  -5   25.26    2.33
  -1  10   5   26.42    2.34
  -1  10   5   26.54    1.83
   1  10  -5   24.82    2.52
   1  10  -5   25.64    2.22
   0 -10  -5   17.98    1.36
   0 -10  -5   19.66    1.93
   0 -10   5   19.46    2.03
   0 -10   5   18.01    2.06
   0  10  -5   14.72    2.18
   0  10   5   17.76    1.50
   0  10  -5   18.02    1.89
   0  10   5   17.53    1.46
   0  10  -5   18.37    1.90
   0  10   5   20.23    1.91
  -1 -10  -5   16.05    1.67
   1 -10   5   16.06    1.94
   1 -10   5   17.69    1.82
  -1 -10  -5   14.62    1.39
   1  10   5   15.73    1.11
  -1  10  -5   17.44    1.84
  -1  10  -5   14.44    1.77
  -2 -10  -5    9.80    1.46
  -2 -10  -5    8.15    1.32
   2 -10   5   12.09    1.53
  -2 -10  -5   11.32    1.57
   2 -10   5   10.89    1.62
   2 -10   5    9.82    1.83
  -2  10  -5   10.69    1.78
  -2  10  -5   12.12    2.11
   3 -10   5    3.47    1.22
  -3 -10  -5    2.60    1.03
   3 -10   5    5.16    1.21
   3 -10   5    3.08    1.01
  -3 -10  -5    2.46    0.75
  -3  10  -5    1.70    0.94
  -4 -10  -5    0.12    0.15
   4 -10   5   -0.04    0.48
   4 -10   5    0.35    0.46
  -4 -10  -5    0.19    0.13
  -4 -10  -5   -0.49    0.32
   4 -10   5    0.55    0.60
  -4  10  -5    0.05    0.76
   5 -10   5    1.70    0.75
  -5 -10  -5    2.83    0.54
  -5 -10  -5    1.54    0.46
  -5 -10  -5    3.01    0.96
   5 -10   5    0.71    0.70
  -5  10  -5    3.38    1.45
   6 -10   5   14.03    1.78
  -6 -10  -5   15.77    1.90
  -6 -10  -5   18.13    1.40
  -6  10  -5   15.48    2.54
  -6  10  -5   13.37    2.82
  -7 -10  -5   -0.14    0.61
  -7 -10  -5    1.16    0.68
   7 -10   5    1.59    0.85
  -7  10  -5   -0.30    0.71
  -7  10  -5    0.64    0.92
  -8 -10  -5   12.72    2.04
  -8 -10  -5   12.16    2.14
  -8  10  -5   11.57    3.30
  -8  10  -5   13.09    2.77
   9 -10   5    3.10    1.71
  -9 -10  -5    3.66    1.01
  -9  10  -5   -0.37    0.98
  -9  10  -5    1.62    1.41
  -9 -11   5    6.90    2.50
  -9  11   5    9.31    2.47
  -8 -11   5    4.13    2.15
  -8  11   5   -0.87    1.33
  -8  11   5    4.62    1.88
  -7  11   5    1.29    1.19
  -6 -11   5    0.94    1.30
  -6 -11   5    2.27    1.41
  -6  11   5    1.00    1.24
  -6  11   5    0.71    0.97
  -6  11   5    0.65    0.92
  -5 -11   5   51.90    3.58
  -5 -11   5   50.07    4.53
  -5 -11   5   42.19    4.32
   5  11  -5   48.36    3.55
  -5  11   5   41.42    3.97
  -5  11   5   45.34    4.03
  -5  11   5   49.81    4.07
  -4 -11   5   11.04    1.94
  -4 -11   5    9.73    2.21
   4 -11  -5   10.52    2.36
  -4 -11   5   11.76    2.48
  -4  11   5   12.57    2.18
  -4  11   5   15.08    2.80
   4  11  -5   10.90    1.93
   4  11  -5   10.98    2.23
  -3 -11   5   -0.06    0.45
  -3 -11   5    1.92    0.74
   3 -11  -5   -0.34    0.61
  -3 -11   5    0.44    0.84
   3  11  -5   -0.21    0.46
  -3  11   5    1.76    0.93
  -3  11   5    0.36    0.42
   3  11  -5   -0.69    0.68
  -2 -11   5   66.07    4.33
  -2 -11   5   66.36    3.57
  -2 -11   5   73.68    5.49
   2 -11  -5   68.96    4.33
  -2  11   5   67.23    3.82
  -2  11   5   69.02    4.16
   2  11  -5   67.10    4.14
  -2  11   5   69.63    3.47
   2  11  -5   71.42    3.86
   1 -11  -5   14.50    1.42
  -1 -11   5   13.89    2.27
   1 -11  -5   16.49    2.43
  -1 -11   5   15.24    1.68
  -1 -11   5   14.69    2.34
  -1  11   5   17.35    1.60
   1  11  -5   12.00    1.87
   1  11  -5   10.88    2.07
  -1  11   5   13.27    1.54
   1  11  -5   15.67    1.89
  -1  11   5   13.48    2.09
   0 -11  -5   18.20    1.94
   0 -11  -5   16.99    1.43
   0 -11   5   14.67    1.84
   0 -11   5   16.33    2.08
   0  11  -5   18.02    4.06
   0  11  -5   18.04    1.98
   0  11   5   18.75    1.61
   0  11   5   18.62    1.54
   0  11  -5   18.94    1.99
   0  11   5   18.14    1.92
  -1 -11  -5   26.12    1.91
   1 -11   5   23.60    2.20
   1 -11   5   23.68    2.44
  -1 -11  -5   26.23    2.20
  -1  11  -5   25.10    2.56
   1  11   5   25.83    1.43
  -1  11  -5   25.69    2.27
   2 -11   5   22.87    2.09
   2 -11   5   26.40    4.49
  -2 -11  -5   21.82    1.89
  -2 -11  -5   22.32    1.99
  -2 -11  -5   17.10    1.73
   2 -11   5   22.81    2.13
  -2  11  -5   20.96    2.46
   3 -11   5   20.25    2.04
   3 -11   5   20.91    2.03
  -3 -11  -5   17.65    2.09
  -3 -11  -5   19.66    1.84
   3 -11   5   20.01    2.47
  -3 -11  -5   18.40    1.79
  -3  11  -5   21.46    2.58
   4 -11   5   -0.20    0.50
   4 -11   5    0.18    0.84
   4 -11   5   -0.14    0.54
  -4 -11  -5   -0.33    0.39
  -4  11  -5    0.75    0.87
   5 -11   5    6.67    1.55
  -5 -11  -5    8.18    0.55
   5 -11   5    7.85    1.64
  -5 -11  -5    7.22    1.53
  -5  11  -5    8.84    2.17
  -6 -11  -5   12.86    0.99
   6 -11   5    8.86    1.70
  -6 -11  -5   14.63    2.21
  -6 -11  -5   10.99    1.02
  -6  11  -5   14.24    3.02
  -7 -11  -5    2.96    1.13
   7 -11   5    0.75    0.92
  -7 -11  -5    2.63    0.83
  -7  11  -5    3.46    1.25
  -8 -11  -5    0.72    0.94
   8 -11   5    0.64    0.87
  -8  11  -5    0.48    0.92
  -8  11  -5    1.90    1.86
  -9 -11  -5    0.95    0.90
  -9  11  -5   -0.82    1.72
  -9  11  -5   -0.70    1.01
  -9 -12   5    4.67    1.70
  -9  12   5    0.98    1.65
  -8 -12   5   -0.46    1.34
  -8 -12   5   -3.62    1.40
  -8  12   5    4.39    1.48
  -8  12   5    1.87    1.31
  -7 -12   5    3.95    1.96
  -7  12   5    9.16    2.60
  -7  12   5    6.60    2.13
  -6 -12   5   23.81    4.00
  -6 -12   5   16.30    3.51
  -6  12   5   24.28    4.47
  -6  12   5   18.61    3.32
  -6  12   5   19.00    3.26
  -5 -12   5    0.80    0.89
  -5 -12   5    0.06    0.96
  -5 -12   5    0.19    0.69
  -5  12   5   -0.89    0.52
  -5  12   5   -0.56    0.63
   5  12  -5    0.50    0.70
  -4 -12   5   17.62    3.06
  -4 -12   5   21.13    2.34
   4 -12  -5   16.67    3.08
  -4 -12   5   17.27    3.07
  -4  12   5   18.11    2.31
   4  12  -5   17.89    2.09
  -4  12   5   20.23    3.22
   4  12  -5   13.64    2.51
  -3 -12   5   16.22    2.76
  -3 -12   5   18.71    1.97
   3 -12  -5   16.43    2.78
  -3 -12   5   26.31    3.04
  -3  12   5   17.18    2.75
  -3  12   5   21.76    2.18
   3  12  -5   22.49    2.56
   3  12  -5   17.98    2.07
  -2 -12   5   -0.21    0.49
  -2 -12   5   -0.54    0.35
   2 -12  -5    0.08    0.37
  -2 -12   5    0.28    0.62
   2 -12  -5   -0.50    0.56
  -2  12   5   -0.69    0.52
  -2  12   5    0.04    0.45
  -2  12   5   -0.27    0.38
   2  12  -5    1.10    0.68
  -1 -12   5    0.29    0.68
   1 -12  -5    0.13    0.39
  -1 -12   5   -0.52    0.42
   1  12  -5   -0.37    0.66
   1  12  -5   -0.40    0.45
   1  12  -5   -0.33    0.43
  -1  12   5   -0.01    0.51
  -1  12   5    0.12    0.45
  -1  12   5    0.35    0.46
   0 -12   5   81.59    4.57
   0 -12  -5   83.51    4.33
   0 -12   5   84.69    4.56
   0 -12  -5   79.30    3.36
   0  12  -5   83.45    4.40
   0  12  -5   71.23    4.57
   0  12   5   81.35    4.23
   0  12   5   83.99    3.48
   0  12   5   80.78    3.57
   0  12  -5   76.85    4.13
  -1 -12  -5   26.11    2.31
   1 -12   5   30.53    2.57
  -1 -12  -5   25.05    2.18
   1 -12   5   30.01    2.75
  -1 -12  -5   28.88    2.12
  -1  12  -5   28.92    2.59
  -1  12  -5   28.67    2.92
  -1  12  -5   29.13    2.54
   1  12   5   27.97    1.51
   2 -12   5    2.62    1.11
   2 -12   5    3.46    1.10
   2 -12   5    2.33    0.89
  -2 -12  -5    1.80    0.82
  -2 -12  -5    2.63    0.87
  -2 -12  -5    1.92    0.84
  -2  12  -5    2.81    1.28
   3 -12   5   13.15    2.08
   3 -12   5   14.35    2.20
  -3 -12  -5   10.05    1.67
  -3 -12  -5   13.22    2.04
   3 -12   5   10.63    2.01
  -3 -12  -5   11.16    1.72
  -3  12  -5   10.89    2.22
  -4 -12  -5   93.32    6.20
   4 -12   5   87.43    5.65
  -4 -12  -5   94.49    4.48
   4 -12   5   86.26    4.56
   4 -12   5   85.43    4.40
  -4  12  -5   95.46    5.83
   5 -12   5    9.27    1.75
  -5 -12  -5    8.03    1.67
   5 -12   5    7.01    1.56
  -5  12  -5    5.54    1.83
   6 -12   5   -0.70    0.68
  -6 -12  -5    0.27    0.22
  -6 -12  -5   -0.50    0.65
  -6  12  -5    2.16    1.17
  -7 -12  -5   13.61    1.24
  -7 -12  -5   13.67    2.36
   7 -12   5   14.31    2.27
  -7 -12  -5   13.44    1.10
  -7  12  -5   17.11    3.53
  -8 -12  -5   15.73    1.47
  -8 -12  -5   13.79    2.45
  -8 -12  -5   17.09    2.79
   8 -12   5   15.11    2.50
  -9 -12  -5    9.86    1.54
  -9  12  -5   10.03    3.32
  -8 -13   5   -1.28    1.05
  -8 -13   5   -4.02    1.69
  -8  13   5    1.95    1.79
  -8  13   5    0.83    1.44
  -7 -13   5    0.47    1.41
  -7  13   5    2.67    1.65
  -6 -13   5    2.70    1.61
  -6  13   5    4.23    1.96
  -6  13   5    1.83    1.32
  -6  13   5    4.69    1.73
  -5 -13   5    9.65    1.89
  -5 -13   5    5.94    2.03
  -5 -13   5   11.46    2.70
   5  13  -5    7.00    1.65
  -5  13   5   12.51    2.86
  -5  13   5    9.81    2.22
  -4 -13   5   15.68    2.30
  -4 -13   5   14.28    2.70
  -4 -13   5   13.07    2.66
   4  13  -5   14.51    2.22
  -4  13   5   15.19    2.88
  -4  13   5   11.16    2.05
   3 -13  -5   -0.18    0.74
  -3 -13   5    1.42    1.16
  -3 -13   5    1.39    0.77
  -3 -13   5    0.37    0.66
   3  13  -5   -0.64    0.55
   3  13  -5    0.41    0.57
  -3  13   5   -0.34    0.58
  -3  13   5    2.04    1.12
  -2 -13   5   11.76    1.83
  -2 -13   5   11.93    2.48
   2 -13  -5   13.18    1.64
   2 -13  -5   10.91    2.14
  -2 -13   5   11.98    2.34
  -2  13   5   12.69    1.89
   2  13  -5   10.71    1.82
  -2  13   5   17.43    2.72
   2  13  -5   14.80    2.45
  -1 -13   5    0.42    0.92
  -1 -13   5    0.77    0.74
   1 -13  -5    3.08    1.13
   1 -13  -5    2.54    0.76
  -1  13   5    1.52    0.87
  -1  13   5    1.50    0.71
   1  13  -5    1.33    1.05
   1  13  -5    3.03    1.22
   1  13  -5    0.83    0.59
  -1  13   5    1.75    0.77
   0 -13   5   10.13    2.06
   0 -13  -5   14.62    2.26
   0 -13  -5   13.00    1.45
   0 -13   5   15.25    2.45
   0  13  -5   15.42    2.45
   0  13   5   10.68    1.26
   0  13   5   12.18    1.52
   0  13  -5   15.61    3.70
   0  13  -5   12.40    2.29
  -1 -13  -5   36.51    2.77
   1 -13   5   47.43    3.37
  -1 -13  -5   48.20    2.86
   1 -13   5   45.67    3.51
  -1 -13  -5   43.70    3.12
  -1  13  -5   44.03    3.73
   1  13   5   44.37    1.97
  -1  13  -5   45.23    3.27
  -1  13  -5   44.75    3.29
   2 -13   5  168.25    6.50
  -2 -13  -5  161.01    6.07
  -2 -13  -5  154.61    5.86
   2 -13   5  159.34    7.03
  -2 -13  -5  158.05    5.96
   2 -13   5  161.91    6.43
  -2  13  -5  163.54    7.34
   3 -13   5    0.34    0.77
   3 -13   5    3.60    1.13
   3 -13   5    4.29    1.23
  -3 -13  -5    3.98    1.20
  -3 -13  -5    1.97    0.92
  -3 -13  -5    2.24    0.86
  -3  13  -5    4.65    1.53
   4 -13   5   15.24    2.35
   4 -13   5   17.65    2.84
   4 -13   5   17.04    2.06
  -4 -13  -5   16.39    2.33
  -4 -13  -5   15.19    2.48
  -4  13  -5   16.81    3.01
  -5 -13  -5    0.90    1.05
  -5 -13  -5    1.50    0.90
   5 -13   5    0.75    0.67
  -5  13  -5    1.39    1.05
  -6 -13  -5    6.23    1.51
   6 -13   5    7.44    1.76
  -6  13  -5    4.96    1.76
   7 -13   5    6.31    1.45
  -7 -13  -5    7.95    1.76
  -7  13  -5    5.76    2.19
  -8 -13  -5   -0.01    0.36
  -8 -13  -5    1.18    1.04
   8 -13   5    0.50    0.99
  -8 -13  -5   -0.74    0.46
  -8 -14   5    1.24    1.83
  -8  14   5    0.56    1.47
  -7 -14   5    5.03    2.38
  -7 -14   5    4.85    1.65
  -7  14   5    3.59    1.90
  -6 -14   5    3.37    1.63
  -6  14   5    4.68    1.82
  -6  14   5    5.94    1.74
  -5 -14   5    6.47    2.17
  -5 -14   5    5.62    1.42
  -5 -14   5    6.68    2.30
   5  14  -5    6.07    1.56
  -5  14   5    5.39    1.90
  -5  14   5    4.47    1.53
  -4 -14   5    2.21    1.10
  -4 -14   5   -1.08    0.56
  -4 -14   5   -1.17    0.83
  -4  14   5    0.00    0.79
  -4  14   5   -0.84    0.62
   4  14  -5    0.49    0.54
  -3 -14   5    0.28    0.73
   3 -14  -5    1.28    0.86
  -3 -14   5   -0.36    0.74
  -3 -14   5    0.78    1.11
  -3  14   5    0.82    0.86
   3  14  -5   -0.26    0.60
  -3  14   5    0.20    0.72
  -2 -14   5   13.32    1.98
  -2 -14   5    8.14    1.98
   2 -14  -5    8.93    1.59
   2 -14  -5   13.46    2.49
  -2 -14   5   15.23    2.66
   2  14  -5   14.99    2.58
  -2  14   5    8.97    1.92
   2  14  -5    9.98    2.21
  -2  14   5   12.28    1.85
   2  14  -5   15.79    2.30
   1 -14  -5   10.66    2.21
  -1 -14   5    9.61    2.19
   1 -14  -5    7.46    1.39
  -1 -14   5    8.20    1.91
  -1  14   5    8.89    1.57
  -1  14   5    8.83    1.62
   1  14  -5    6.77    1.79
  -1  14   5    9.35    1.96
   0 -14  -5   10.65    2.07
   0 -14   5    6.87    1.78
   0 -14  -5   10.25    1.56
   0 -14   5   14.04    2.51
   0  14   5   10.01    1.66
   0  14   5   11.20    1.35
   0  14  -5    8.87    2.01
   0  14  -5   11.55    2.10
   0  14  -5    9.35    1.82
  -1 -14  -5   -0.19    0.47
   1 -14   5    1.39    0.86
   1 -14   5    1.37    0.86
  -1 -14  -5    1.07    0.69
  -1 -14  -5    1.48    0.71
  -1  14  -5    0.11    0.63
  -1  14  -5    1.88    1.06
   1  14   5    0.47    0.37
  -1  14  -5    0.01    0.47
   2 -14   5   43.97    3.69
   2 -14   5   41.32    3.25
  -2 -14  -5   44.88    3.15
  -2 -14  -5   44.51    3.13
   2 -14   5   48.02    3.45
  -2 -14  -5   46.91    3.26
  -2  14  -5   50.04    4.14
  -3 -14  -5    7.00    1.55
  -3 -14  -5    7.99    1.63
   3 -14   5    4.74    1.33
   3 -14   5    6.69    1.76
  -3 -14  -5    7.62    1.59
   3 -14   5    6.88    1.52
  -3  14  -5    6.56    1.89
   4 -14   5    1.52    0.92
   4 -14   5    1.01    0.88
  -4 -14  -5    0.44    0.73
  -4 -14  -5    2.40    1.10
   4 -14   5    1.01    0.91
  -4  14  -5    5.59    1.89
  -5 -14  -5   18.92    2.27
  -5 -14  -5   16.97    2.88
   5 -14   5   18.55    2.72
  -5  14  -5   17.84    3.41
  -6 -14  -5   12.49    2.37
   6 -14   5   14.23    2.39
  -6  14  -5   16.65    3.34
  -7 -14  -5    1.03    1.03
   7 -14   5    1.70    0.96
  -7  14  -5    2.96    1.79
  -8 -14  -5    5.86    1.69
   8 -14   5    8.36    1.78
  -8 -15   5   10.45    2.99
  -8  15   5   13.41    3.57
  -7 -15   5    2.44    1.41
  -7 -15   5    1.28    1.44
  -7  15   5    1.57    1.35
  -6 -15   5    2.19    1.62
  -6  15   5    2.13    1.49
  -6  15   5    3.06    1.52
  -5 -15   5  137.49    8.10
  -5 -15   5  134.29    6.02
  -5  15   5  142.79    7.32
   5  15  -5  143.11    6.30
  -5  15   5  146.18    7.98
  -4 -15   5    3.64    1.25
  -4 -15   5    1.37    1.15
  -4 -15   5    0.03    1.28
  -4  15   5    2.65    1.25
  -4  15   5    2.52    1.36
   4  15  -5    1.61    0.94
   3 -15  -5    2.32    1.34
  -3 -15   5    1.61    1.05
  -3 -15   5   -0.86    0.94
  -3 -15   5    1.67    0.69
   3  15  -5    0.57    0.92
  -3  15   5    0.91    0.86
  -3  15   5    0.94    0.87
  -2 -15   5    2.72    1.40
  -2 -15   5    3.10    1.31
   2 -15  -5    4.00    1.16
   2 -15  -5    3.93    1.38
  -2  15   5    2.75    1.27
   2  15  -5    4.49    1.64
   2  15  -5    4.34    1.35
   2  15  -5    4.25    1.57
  -2  15   5    2.81    1.07
   1 -15  -5   22.40    2.58
   1 -15  -5   21.01    2.01
  -1 -15   5   22.41    2.70
  -1 -15   5   21.08    2.65
  -1  15   5   20.29    2.24
   1  15  -5   16.60    2.84
  -1  15   5   21.75    2.71
   1  15  -5   21.70    3.15
  -1  15   5   19.24    1.95
   1  15  -5   24.53    2.42
   0 -15  -5    5.84    1.66
   0 -15  -5    7.86    1.44
   0 -15   5    5.17    1.52
   0 -15   5    5.06    1.68
   0  15  -5    4.05    1.68
   0  15  -5    3.52    1.19
   0  15   5    6.81    1.25
   0  15   5    5.29    1.32
   0  15  -5    3.98    1.26
  -1 -15  -5    0.50    0.62
  -1 -15  -5   -0.74    0.48
  -1 -15  -5    0.26    0.61
   1 -15   5    0.46    0.62
   1 -15   5   -0.59    0.70
  -1  15  -5    0.55    0.76
   1  15   5    0.37    0.36
  -1  15  -5    0.37    0.91
  -1  15  -5    0.27    0.73
  -2 -15  -5  107.14    5.16
  -2 -15  -5  106.06    5.02
   2 -15   5  101.00    5.75
   2 -15   5  113.43    5.56
   2 -15   5  106.88    5.42
  -2 -15  -5  100.11    4.98
  -2  15  -5   96.47    5.91
  -3 -15  -5   56.33    3.72
   3 -15   5   60.16    4.03
  -3 -15  -5   59.77    4.09
   3 -15   5   54.13    4.42
   3 -15   5   62.33    4.11
  -3 -15  -5   62.77    3.91
  -3  15  -5   60.90    4.80
  -4 -15  -5    7.27    1.67
  -4 -15  -5    8.83    1.96
   4 -15   5    7.09    1.74
   4 -15   5    8.81    2.17
  -4 -15  -5    8.14    1.78
   4 -15   5    6.17    1.62
  -4  15  -5    7.77    2.21
  -5 -15  -5   21.41    3.33
  -5 -15  -5   20.31    2.46
[truncated: 690,221 more chars]
